# Supplementary material for: Conserved patterns of transcriptional dysregulation, heterogeneity, and cell states in clear cell kidney cancer
Source: Cell Rep. Author manuscript; Available in PMC 2025 Jul 8. (PMC7617885; doi:10.1016/j.celrep.2024.115169)
Supplement: Table S1 [file EMS206782-supplement-Table_S1.xlsx]

## Sheet: S1. Pathological information
Table S1. Pathological information, Related to Figure 1.
Patient/tumor information extracted from pathology reports.
Patient ID	Tumour ID	Tumour type	Background kidney samples	Tumour samples	Sample type	Cancer predisposition syndrome	Treatment	Sex	Nephrectomy	Metastases	Size (mm)*	Sarcomatoid change	Rhabdoid change	Necrosis	In renal vein	Stage	ISUP grade	Leibovich score calculation	Leibovich score	Leibovich score interpretation
Pt3	T3	ccRCC	1	2	Primary culture			Male	Cytoreductive left nephrectomy	Yes - lung	115	No	No	Yes	Yes (but margin of renal vein free from tumour)	pT3a	4	4+0+3+1+1	9	High risk
Pt17	T17	ccRCC	1	7	Primary culture			Female	Partial left nephrectomy		95	No	Yes	Yes	Yes - renal sinus vein invasion	pT3a	4	4+0+0+3+1	8	High risk
Pt18	T18A	ccRCC	4	1	Fresh tissue (and one primary culture)	Suspected VHL syndrome (no VHL germline mutation when we did WES on normal culture)		Male	Multiple partial right nephrectomies		12	No	No	No	No	pT1a	3	0+0+0+1+0	1	Low risk
	T18B	ccRCC		1							15	No	No	No	No	pT1a	2	0+0+0+1+0	1	Low risk
Pt20	T20	ccRCC	1	2 (combined)	Primary culture	Report suggests investigation because patient had previous renal neoplasm		Female	Partial right nephrectomy		31	No	No	No	No	pT1a	2	0+0+0+0+0	0	Low risk
Pt22	T22	pRCC (Eble type 2)	1	5	Fresh tissue			Female	Right nephrectomy		50	No	No	Yes	Very early renal sinus vein invasion	pT3a	3	4+0+0+1+1	6	High risk (score is not validated as a prognostic tool for tumours other than ccRCC but was scored upon clinical request)
Pt23	T23	Oncocytoma	1	3	Fresh tissue			Male	Left nephrectomy		72				Yes - renal sinus vein invasion
Pt24	T24	ccRCC	1	2	Fresh tissue			Male	Partial left nephrectomy		24	No	No	No	No	pT1a	3	0+0+0+1+0	1	Low risk
Pt25	T25	ccRCC	1	6	Fresh tissue			Male	Left nephrectomy		50	No	No	No	No	pT1b	3	2+0+0+1+0	3	Intermediate risk
Pt26	T26	ccRCC	2 (containing cysts)	2	Fresh tissue	Confirmed VHL syndrome		Male	Partial left nephrectomy		25	No	No	No	No	pT1a	2	0+0+0+0+0	0	Low risk
Pt29	T29	ccRCC	1	1	Fresh tissue			Male	Partial right nephrectomy		28	No	No	No		pT1a	3	0+0+0+1+0	1	Low risk
Pt30	T30	ccRCC	1	4	Fresh tissue	Report suggests investigation because of patient age		Female	Partial left nephrectomy + autotransplant		67	No	No	No	Yes - renal sinus vein invasion	pT3a	2	4+0+0+0+0	4	Intermediate risk
Pt31	T31	ccRCC	1	4	Fresh tissue			Male	Partial left nephrectomy		26	No	No	No	No	pT1a	3 (but much of the tumour lower grade)	0+0+0+1+0	1	Low risk
Pt32	T32	ccRCC	2	8	Fresh tissue	Report suggests investigation because of patient age		Male	Left nephrectomy		90	No	No	Incipient but not established (?)	Yes - in main renal vein and in sinus veins. No tumour at margin of renal vein at hilum although tumour invades the vein wall proximally.	pT3a	3	4+0+0+1+0	5	Intermediate risk
Pt33	T33	ccRCC	1	5	Fresh tissue			Female	Left nephrectomy		55	No	No	No	Yes - renal sinus vein invasion	pT3a	3	4+0+0+1+0	5	Intermediate risk
Pt35	T35	Unclassified RCC	1	2	Fresh tissue		Chemo immune	Male	Right nephrectomy	Yes - does not say where on report	58		Yes	Yes, mostly necrotic	Yes - although more distally within main renal vein is entirely necrotic and partially calclified.
