# Supplementary material for: Conserved patterns of transcriptional dysregulation, heterogeneity, and cell states in clear cell kidney cancer
Source: Cell Rep. Author manuscript; Available in PMC 2025 Jul 8. (PMC7617885; doi:10.1016/j.celrep.2024.115169)
Supplement: Table S2 [file EMS206782-supplement-Table_S2.xlsx]

## Sheet: S2. scRNAseq QC data for biops 
Table S2. scRNAseq QC data for biopsy samples, Related to Figure 1.
sample_type3	n	median_nCount_RNA	median_nFeature_RNA	median_percent.mito	median_percent.ribo		pericytes	epithelial	endothelial	immune	glomerular
C26	5613	3574	1430	0.0414395	0.144129		954	1556	1672	1358	73
N18	7620	4106.5	1663	0.164833	0.0945475		200	5361	1212	179	668
N22	1973	5620	1854	0.10978	0.146217		90	1520	201	111	51
N23	3182	5741	2062	0.0985652	0.09495		361	1641	944	182	54
N24	4137	2688	1243	0.0683044	0.0952622		533	1920	1037	643	4
N25	977	6624	2412	0.151923	0.0710494		42	749	147	39	0
N29	1943	2575	1219	0.0909091	0.0851485		30	1465	231	99	118
N30	4110	2399	1220	0.0870368	0.0806056		402	1860	434	1228	186
N31	1080	8192	2893	0.105459	0.0572206		24	624	212	163	57
N32	401	6759	2160	0.0731354	0.0860746		25	193	123	60	0
N33	2393	4198	1776	0.114383	0.0670636		569	1070	634	93	27
N35	3237	1790	891	0.133772	0.0566038		271	2075	709	38	144
T18A	2025	2682	1267	0.0361601	0.132129		185	985	410	445	0
T18B	5042	3081.5	1394	0.0542845	0.162993		1304	2233	1115	390	0
T22	16665	4617	1684	0.170002	0.175357		35	15965	48	616	1
T23	6711	5746	2091	0.043222	0.159921		1159	3481	1352	719	0
T24	3465	2679	1192	0.0540451	0.164616		565	1348	665	887	0
T25	12213	3847	1587	0.038238	0.12601		2550	3239	2353	4071	0
T26	552	8536.5	2969.5	0.0457931	0.132449		94	280	95	83	0
T29	1340	2174	1113.5	0.0290442	0.118845		574	145	334	287	0
T30	7948	5128	2074.5	0.0565809	0.0818087		3540	1979	1740	689	0
T31	3663	6879	2491	0.0361089	0.0922852		707	865	910	1181	0
T32	2831	9084	2805	0.0356173	0.141854		929	769	636	497	0
T33	24856	4730.5	1836	0.0636796	0.143107		3613	15256	3895	2092	0
T35	8447	2061	1064	0.0484731	0.103101		1944	4	208	6291	0
total	132424	3958	1616	0.0637827	0.122607		20700	66583	21317	22441	1383
