# Supplementary material for: Conserved patterns of transcriptional dysregulation, heterogeneity, and cell states in clear cell kidney cancer
Source: Cell Rep. Author manuscript; Available in PMC 2025 Jul 8. (PMC7617885; doi:10.1016/j.celrep.2024.115169)
Supplement: Table S3 [file EMS206782-supplement-Table_S3.xlsx]

## Sheet: S3. scRNAseq QC data for cultur
Table S3. scRNAseq QC data for cultured samples, Related to Figure 1.
sample2	n	median_nCount_RNA	median_nFeature_RNA	median_percent.mito	median_percent.ribo
N17_0.5pO2	607	10221	3227	0.037007	0.197546
N17_21pO2	603	10494	3287	0.0380797	0.200745
N17_5pO2	806	11027	3393.5	0.0391401	0.199629
N18C_0.5pO2	464	10482	3282.5	0.0369788	0.203178
N18C_21pO2	402	10751.5	3343.5	0.0407311	0.201814
N18C_5pO2	612	9563	3122.5	0.0390961	0.201834
N20_0.5pO2	807	8857	2959	0.0382438	0.19843
N20_21pO2	608	9079.5	3031	0.0448814	0.194978
N20_5pO2	1129	9052	3047	0.0443276	0.193145
N3_0.5pO2	1005	36353	6088	0.0389363	0.187078
N3_21pO2	906	39717	6351.5	0.0399817	0.18781
N3_21pO2_low_serum	1051	33922	5907	0.052413	0.183192
T17A_5pO2	1185	7899	2488	0.0184084	0.194228
T17B_5pO2	418	9770	3044	0.0115157	0.150688
T17C_5pO2	215	11171	3041	0.0106293	0.15558
T17D_5pO2	868	5563	2030	0.0229988	0.196158
T17E_5pO2	675	7700	2592	0.0124507	0.178191
T17F_5pO2	171	21555	4865	0.0434675	0.150135
T17G_5pO2	525	16452	4007	0.0592113	0.181798
T17mix_5pO2	585	12720	3492	0.0536831	0.191294
T17mix_5pO2_DMSO	789	13442	3542	0.0550516	0.192122
T17mix_5pO2_PT2385	607	14136	3682	0.0526634	0.188422
T20A_T20B_5pO2	620	7250.5	2570.5	0.0484989	0.157077
T3A_21pO2	616	27581.5	5137.5	0.0303914	0.170764
T3B_21pO2	514	36326.5	5770.5	0.0328848	0.161173
total	16788	11570	3402.5	0.0395433	0.189654
