# Supplementary material for: Conserved patterns of transcriptional dysregulation, heterogeneity, and cell states in clear cell kidney cancer
Source: Cell Rep. Author manuscript; Available in PMC 2025 Jul 8. (PMC7617885; doi:10.1016/j.celrep.2024.115169)
Supplement: Table S4 [file EMS206782-supplement-Table_S4.xlsx]

## Sheet: S4. Epithelial TvsN DEGs
Table S4. Epithelial cell tumor vs normal differentially expressed genes, Related to Figure 2.
Genes consistently upregulated or downregulated in ccRCC cancer epithelial cells relative to normal proximal tubule cells (in 10/10 tumors).
epithelial_up	epithelial_down
ADM	ABAT
AHNAK	ABCC6
ANGPTL4	ACAA1
ANKRD37	ACADSB
ANXA2	ACAT1
B2M	ACO1
BHLHE41	ACP5
BIRC3	ACSF2
BTG1	ACSM2B
BTG2	ACY1
CA9	ADH6
CAV1	ADI1
CAV2	AFM
CAVIN1	AGMAT
CAVIN3	AGXT2
CCN1	AIFM1
CCND1	AK4
CD24	AKR1A1
CD63	ALAD
CD81	ALB
CDKN1A	ALDH2
COL23A1	ALDH4A1
CRIP2	ALDH6A1
CYP2J2	ALDOB
DARS	AOX1
DDIT4	AP1M2
DEPP1	APOM
DNAJA1	AQP1
DUSP1	ASPDH
EGFR	ASS1
EGLN3	ATP1A1
EGR1	ATP5F1A
EHD2	ATP5F1E
EIF1	ATP5ME
EIF4A3	ATP5MF
EMP3	ATP5MG
ENO2	AZGP1
ENPP3	BBOX1
EPB41L4A-AS1	BDH2
ESYT2	BHMT
FAU	BHMT2
FOS	BPHL
FOSB	C11orf54
GALNT14	C3orf85
GAS5	CA2
H3F3B	CALM1
HES4	CAPN3
HILPDA	CAT
HLA-A	CHDH
HLA-B	CLTRN
HLA-C	CMBL
HNRNPA1	COX7B
HPCAL1	CPM
HSP90AB1	CRYL1
IDS	CTSA
IER2	CTSB
IFI16	CTSH
IFITM3	CTXN3
IGFBP3	CUBN
IKBIP	CYP4A11
INSIG2	CYP4F3
IRX3	DAB2
JUN	DAO
JUNB	DBI
JUND	DCXR
LDHA	DDC
LGALS1	DIO1
LGALS3	DNAJC12
LINC00887	DPEP1
LINC01116	DPYS
LPCAT1	EAF2
LUCAT1	ECHS1
MAFF	ECI2
MAP1LC3B	EHHADH
MARCKS	EPB41L3
MIF	ETNK2
MXI1	FABP1
MYADM	FAM151A
MYC	FBP1
MYOF	FMO1
MZT2A	FTL
NDUFA4L2	FUT6
NFIL3	G6PC
NNMT	GALM
NOL3	GATM
NPM1	GCSH
NR4A1	GGACT
ODF3B	GGH
OGFRL1	GHITM
P4HA1	GLYAT
PANTR1	GLYATL1
PFKP	GPD1
PKM	GPX3
PLOD2	GSTA1
PNRC1	GSTA2
PPP1R15A	HADH
PYGL	HAO2
RACK1	HGD
RBMX	HIBCH
RNASET2	HPD
RPL10	IDH1
RPL10A	ISCU
RPL11	IYD
RPL17	KCNJ15
RPL18	KL
RPL18A	LAMTOR5
RPL21	LDHB
RPL23A	LINC01874
RPL27A	LRP2
RPS14	LSM3
RPS15A	MAF
RPS18	MCCD1
RPS19	MEG3
RPS2	METTL7A
RPS27A	MIOX
RPS3	MME
RPS5	MPDZ
RPS8	MSRA
RSL1D1	MT-CO1
S100A10	MT-CO2
S100A6	MT-CO3
SAP30	MT-CYB
SEC61G	MT-ND1
SEMA5B	MT-ND2
SEPTIN7	MT-ND3
SERTAD1	MT-ND4
SLC16A3	MT-ND4L
SLC2A1	MT-ND5
SLC2A3	MT1F
SLC38A1	MT1G
SOCS3	MT1H
SPIRE1	NAT8
SRSF7	NDUFA4
TAF1D	NOX4
TAGLN2	NPL
TAPBP	OGDHL
TIMP1	PAH
TLR3	PBLD
TMEM176A	PCK1
TMEM91	PCK2
TMSB10	PCSK1N
TNIP1	PDZK1IP1
TPI1	PEBP1
TPM1	PEPD
TYMP	PFKFB2
UBC	PIPOX
VEGFA	PLCL1
VIM	PLG
XBP1	PRAP1
YBX3	PRDX1
ZFAS1	PRLR
ZFP36	PRODH2
ZNF395	PSAT1
	PTH1R
	QPRT
	RAB11FIP3
	RAB29
	RBP5
	RIDA
	RNF152
	SAT2
	SELENOP
	SERF2
	SFXN2
	SHMT1
	SIGIRR
	SLC13A1
	SLC13A2
	SLC13A3
	SLC16A9
	SLC22A12
	SLC22A6
	SLC22A8
	SLC23A1
	SLC25A10
	SLC25A5
	SLC27A2
	SLC34A1
	SLC36A2
	SLC47A2
	SLC4A4
	SLC5A12
	SLC7A8
	SLC7A9
	SMIM24
	SOD1
	SORD
	ST13
	ST3GAL1
	SUCLG1
	SUCLG2
	TFCP2L1
	TKFC
	TMA7
	TMEM174
	TNFRSF21
	TST
	UGT2B7
	UQCR11
	USP2
	VNN1
	WDR72
	XPNPEP2
