# Supplementary material for: Conserved patterns of transcriptional dysregulation, heterogeneity, and cell states in clear cell kidney cancer
Source: Cell Rep. Author manuscript; Available in PMC 2025 Jul 8. (PMC7617885; doi:10.1016/j.celrep.2024.115169)
Supplement: Table S5 [file EMS206782-supplement-Table_S5.xlsx]

## Sheet: S5. Epithelial TvsN TRs
Table S5. Epithelial cell tumor vs normal differential transcriptional regulators, Related to Figure 2.
Transcriptional regulators whose expression and activity are elevated or depleted in ccRCC cancer epithelial cells vs normal proximal tubule cells.
transcriptional_regulator	mean_log2FC_expression	p_val_log10_activity	category
ATF3	1.63354	18.8928	expression_up_activity_up
BPTF	0.291701	12.4283	expression_up_activity_up
BRD2	0.270095	7.14935	expression_up_activity_up
CEBPB	0.694107	16.3768	expression_up_activity_up
CEBPD	1.12085	9.36051	expression_up_activity_up
CHD1	0.438263	9.28316	expression_up_activity_up
CHD2	0.276898	21.1791	expression_up_activity_up
DEK	0.354088	5.85387	expression_up_activity_up
EGR1	1.70291	14.6126	expression_up_activity_up
ELL2	0.484553	13.4202	expression_up_activity_up
EPC1	0.346721	5.61439	expression_up_activity_up
ETS1	0.427593	10.9706	expression_up_activity_up
ETS2	0.537383	5.42946	expression_up_activity_up
FOS	1.76896	21.8928	expression_up_activity_up
FOSL2	0.363444	15.2233	expression_up_activity_up
FOXO3	0.28341	6.45842	expression_up_activity_up
FUS	0.611881	5.15058	expression_up_activity_up
IRF1	0.722352	12.3595	expression_up_activity_up
JMJD1C	0.345884	12.1249	expression_up_activity_up
JMJD6	0.29894	12.9508	expression_up_activity_up
JUN	1.61373	17.6799	expression_up_activity_up
JUNB	1.6651	10.0645	expression_up_activity_up
JUND	1.3671	18.5935	expression_up_activity_up
KDM6B	0.335383	6.18776	expression_up_activity_up
KLF10	0.288213	11.1469	expression_up_activity_up
KLF4	0.450132	10.7773	expression_up_activity_up
KMT2A	0.321611	12.7959	expression_up_activity_up
MAFF	0.930044	6.38934	expression_up_activity_up
MXI1	0.668262	12.8097	expression_up_activity_up
MYC	0.657264	26.0575	expression_up_activity_up
NBN	0.310501	5.63639	expression_up_activity_up
NFE2L2	0.430576	13.2034	expression_up_activity_up
NFIL3	0.734014	7.13549	expression_up_activity_up
NR4A1	0.637731	7.29328	expression_up_activity_up
SAP30	0.389882	7.29073	expression_up_activity_up
SRSF3	0.539311	6.56864	expression_up_activity_up
STAT3	0.362945	24.4377	expression_up_activity_up
SUMO2	0.2961	12.3458	expression_up_activity_up
TAF7	0.466904	6.47886	expression_up_activity_up
XBP1	0.494697	7.00568	expression_up_activity_up
ZEB2	0.258615	5.70333	expression_up_activity_up
HNF4A	-0.266548	-15.3251	expression_down_activity_down
