# Supplementary material for: Conserved patterns of transcriptional dysregulation, heterogeneity, and cell states in clear cell kidney cancer
Source: Cell Rep. Author manuscript; Available in PMC 2025 Jul 8. (PMC7617885; doi:10.1016/j.celrep.2024.115169)
Supplement: Table S6 [file EMS206782-supplement-Table_S6.xlsx]

## Sheet: S6. Endothelial TvsN DEGs
Table S6. Endothelial cell tumor vs normal differentially expressed genes, Related to Figure 3.
Genes consistently upregulated or downregulated in ccRCC tumor endothelial cells relative to normal kidney endothelial cells (in 10/10 tumors).
endothelial_up	endothelial_down
ABCG1	CEBPD
AC083855.2	CRHBP
ACE	FMO2
ADAMTS4	GLUL
ADGRL4	HLA-DRA
AFAP1L1	HSPB1
AGRN	KLF2
AKAP13	MEIS2
ALPK3	MT1E
ANGPT2	MT1M
ANKRD26	MT1X
APLP2	MT2A
ARHGAP18	NFKBIA
ARHGDIB	PLAT
ARHGEF7	S100A6
BID	SERPING1
C1orf54
CA2
CALU
CCND2
CD93
CD99
CDH13
CDK2AP1
CERK
CHKA
CHST15
CLEC14A
CLSTN1
CNOT6L
COL15A1
COL18A1
COL4A1
COL4A2
COL8A1
COPS8
CPM
CREB3L2
CSTB
CTNNB1
CXCR4
CYB5A
CYTOR
DBI
DEPTOR
DGKD
DGKH
DIAPH2
DIPK2B
DLL4
DOCK6
DOCK9
DPYSL3
DUSP6
DYSF
ECSCR
EDNRB
EFNA1
EGLN1
ELMO1
EOGT
ERLEC1
ESAM
ESM1
F2R
F2RL3
FBN1
FGD4
FILIP1
FNDC3B
FOLH1
FRMD8
FSTL1
FYN
GABRD
GALNT1
GALNT18
GJA1
GNAI1
GNAS
GNG10
GRB10
HES4
HEY1
HK1
HMCN1
HMGN1
HRH1
HSPG2
HTRA1
IGF2R
IGFBP3
IGFBP7
IL3RA
INHBB
INSR
IPO11
IQGAP2
ITGA2
ITGA5
ITGA6
IVNS1ABP
JAG1
JAG2
JAK1
JAM3
JDP2
JUP
KCNE3
KCNQ1
LAMA4
LAMB1
LAMC1
LAPTM5
LAYN
LBH
LIMS1
LOXL2
LRATD1
LRMP
LXN
MAGI1
MAP1B
MAP2K3
MCAM
MCF2L
MFSD6
MGLL
MIR4435-2HG
MLEC
MLXIP
MMP14
MPZL1
MPZL2
MRTFB
MYO10
MYO1B
MYO6
NDST1
NECTIN2
NETO2
NFIB
NID1
NID2
NRARP
NRP1
NRP2
OAZ2
OSBPL1A
P2RY1
PCDH17
PDCL
PDGFD
PECAM1
PGM2L1
PIP5K1C
PITPNC1
PLD1
PLEKHA1
PLVAP
PLXNA2
PLXND1
PMEPA1
PON2
PPP1CB
PREX1
PRSS23
PTP4A3
PTPRK
PXDN
RAB13
RALA
RASGRP3
RGCC
RNF145
RPS6KA2
SCARB1
SDC3
SDF4
SEMA3F
SEMA6B
SERPINI1
SH3GLB1
SH3PXD2A
SIPA1L2
SLC12A2
SLC22A23
SMTN
SPARC
SPARCL1
SPOCK2
STC1
STRBP
SULF2
TCF4
TGFB1
THBS1
TMCC3
TMEM132A
TMEM150C
TMOD2
TNFAIP8L1
TNFRSF4
TOP1
TP53I11
TP53INP2
TSPAN13
TSPAN5
UBALD2
UBE2K
UNC5B
UXS1
VASH1
VIM
VWA1
VWF
WWTR1
YWHAH
