# Supplementary material for: Conserved patterns of transcriptional dysregulation, heterogeneity, and cell states in clear cell kidney cancer
Source: Cell Rep. Author manuscript; Available in PMC 2025 Jul 8. (PMC7617885; doi:10.1016/j.celrep.2024.115169)
Supplement: Table S7 [file EMS206782-supplement-Table_S7.xlsx]

## Sheet: S7. Pericyte TvsN DEGs
Table S7. Pericyte tumor vs normal differentially expressed genes, Related to Figure 3.
Genes consistently upregulated or downregulated in ccRCC tumor pericytes relative to normal kidney pericytes (in 10/10 tumors).
pericytes_up	pericytes_down
A2M	ATP1B1
ANGPTL4	CRYAB
ANKRD28	GADD45B
ARHGAP15	ITIH5
ARHGAP18	KLF2
ARHGDIB	LTBP1
ARPC2	MT-ATP6
B2M	MT-CO2
BST2	MT-CO3
BTN3A2	MT-CYB
C1orf54	MT-ND1
CALR	MT-ND2
CAMK2N1	MT-ND3
CCDC102B	MT-ND4
CD248	MT-ND5
CD36	NDUFA4
COL18A1	NTRK2
COL1A2	NTRK3
COL3A1	PRELP
COL4A1	RERGL
COL4A2	RGCC
COL5A2	RHOB
COL5A3	RRAD
COL6A1	S100A6
COL6A2	TIMP3
COL6A3	TXNIP
CST3	UMOD
CYBA
CYGB
CYTOR
EBF2
ELK3
ENPEP
EPB41L1
F2R
FABP5
FBN1
GMFG
HLA-A
HLA-B
HLA-C
HSPA5
IFI27
IFI27L2
IGFBP4
ITGB1
KCNJ8
LGALS3BP
LHFPL6
LPL
LZTS1
MARCKSL1
MIR4435-2HG
NDUFA4L2
NGFR
NRP1
OLFML2A
OLFML2B
OST4
PDIA3
PGF
PIEZO2
PLIN2
PLXDC1
PMEPA1
PPIB
PRSS23
PSMB8
PSMB9
PXDN
RGS5
ROMO1
RPLP2
RPS15A
RPS29
RUNX1
SEPTIN4
SH3RF1
SLC12A2
SMARCB1
SPARC
SPATS2L
SULF1
THY1
TMSB10
TMSB4X
UACA
ZMIZ1
