# Supplementary material for: Conserved patterns of transcriptional dysregulation, heterogeneity, and cell states in clear cell kidney cancer
Source: Cell Rep. Author manuscript; Available in PMC 2025 Jul 8. (PMC7617885; doi:10.1016/j.celrep.2024.115169)
Supplement: Table S8 [file EMS206782-supplement-Table_S8.xlsx]

## Sheet: S8. Exome-seq mutations
Table S8. Exome-seq mutations, Related to Figure 4.
Somatic variants detected by exome-seq in T3, T17 and T20 samples. Only variants in driver genes from Turajlic et al. (2018) are described. Only variants that can be mapped to a subclone are described.
Tumor	Sample	Gene	Het/hom	Mutation_ID	Variant	ref	alt
T3	T3A	VHL	Homozygous	T3_VHL_1	chr3:10142057	GCCCTCCCAGGTCATCTTCTGCAA	G
T3	T3A	PBRM1	Homozygous	T3_PBRM1_1	chr3:52615408	T	A
T3	T3B	VHL	Homozygous	T3_VHL_1	chr3:10142057	GCCCTCCCAGGTCATCTTCTGCAA	G
T3	T3B	PBRM1	Homozygous	T3_PBRM1_1	chr3:52615408	T	A
T17	T17A	VHL	Homozygous	T17_VHL_1	chr3:10146516	C	A
T17	T17A	PBRM1	Homozygous	T17_PBRM1_1	chr3:52603673	C	T
T17	T17B	VHL	Homozygous	T17_VHL_1	chr3:10146516	C	A
T17	T17B	PBRM1	Homozygous	T17_PBRM1_2	chr3:52589097	TAC	T
T17	T17B	TP53	Heterozygous	T17_TP53_1	chr17 :7675082	G	A
T17	T17C	VHL	Homozygous	T17_VHL_1	chr3:10146516	C	A
T17	T17C	PBRM1	Homozygous	T17_PBRM1_2	chr3:52589097	TAC	T
T17	T17C	TP53	Heterozygous	T17_TP53_1	chr17 :7675082	G	A
T17	T17D	VHL	Homozygous	T17_VHL_1	chr3:10146516	C	A
T17	T17D	PBRM1	Homozygous	T17_PBRM1_3	chr3:52586598	TC	T
T17	T17E	VHL	Homozygous	T17_VHL_1	chr3:10146516	C	A
T17	T17E	PBRM1	Homozygous	T17_PBRM1_2	chr3:52589097	TAC	T
T17	T17E	TP53	Heterozygous	T17_TP53_1	chr17 :7675082	G	A
T17	T17F	VHL	Homozygous	T17_VHL_1	chr3:10146516	C	A
T17	T17F	PBRM1	Homozygous	T17_PBRM1_2	chr3:52589097	TAC	T
T17	T17F	TP53	Heterozygous	T17_TP53_1	chr17 :7675082	G	A
T17	T17G	VHL	Homozygous	T17_VHL_1	chr3:10146516	C	A
T17	T17G	PBRM1	Homozygous	T17_PBRM1_1	chr3:52603673	C	T
T20	T20ABmix	VHL	Homozygous	T20_VHL_1	chr3:10142068	T	A
