# Supplementary material for: Conserved patterns of transcriptional dysregulation, heterogeneity, and cell states in clear cell kidney cancer
Source: Cell Rep. Author manuscript; Available in PMC 2025 Jul 8. (PMC7617885; doi:10.1016/j.celrep.2024.115169)
Supplement: Table S9 [file EMS206782-supplement-Table_S9.xlsx]

## Sheet: S9. chr14q loss DEGs
Table S9. Chromosome 14q loss differentially expressed genes, Related to Figure 4.
Genes consistently upregulated or downregulated in subclones harbouring 14q loss relative to the most recent common ancestor (14q diploid) from the same tumor (in 4/4 subclones).
chromosome 14q loss up genes	chromosome 14q loss down genes
APOL1	RPS29
SQSTM1	EEF1A1
NDUFAB1	RPL28
ARPC1B	TPT1
PRELID1	RPL29
S100A1	RPL36AL
PSMA2	C4orf3
PRR13	SNX6
CD70	NPC2
COX17	CHURC1
FABP6	CALM1
ATP6V0B	PSME1
QPRT	NDUFB1
NCEH1	VCAN
PHLDA2	IFI27L2
SEC11C	SLIRP
ALDH2	ATP5MPL
H2AFZ	BNIP3L
ARF1	FKBP3
PTER	SERPINA1
PRDX1	CRIP2
ANXA1	RPL37
CACYBP	NEDD8
GUK1	DMKN
PFDN2	RBPMS
PSMD14	AHNAK2
HSPD1	DHRS4L2
	CIRBP
	PFKL
	TMEM256
	EFEMP2
	BTBD7
	FERMT2
	COX16
	SRSF5
	RNASEH2C
	ERH
	PSMA6
	ERO1A
	TMED10
	CHMP4A
	CNIH1
	DNAJC22
	EAPP
	NUDT14
	ISCA2
	ACTR10
	ID1
	DDX24
