# Supplementary material for: Conserved patterns of transcriptional dysregulation, heterogeneity, and cell states in clear cell kidney cancer
Source: Cell Rep. Author manuscript; Available in PMC 2025 Jul 8. (PMC7617885; doi:10.1016/j.celrep.2024.115169)
Supplement: Table S10 [file EMS206782-supplement-Table_S10.xlsx]

## Sheet: S10. HIF-1 specific metagene
Table S10. HIF-1 specific metagene, Related to Figure 4.
Genes downregulated by HIF1A siRNA (relative to control siRNA), that were not significantly downregulated by HIF2A siRNA. Genes in red/bold reflect those with different or no aliases in the scRNA-seq data vs bulk RNA-seq data. The HIF1A gene itself was excluded.
HIF1_specific_signature_from_bulkRNA	HIF1_specific_scRNA_aliases
PNMA2	PNMA2
RALGDS	RALGDS
DKK3	DKK3
RNF145	RNF145
PGAM4	PGAM4
MAPK7	MAPK7
CEP250	CEP250
SFXN1	SFXN1
KRT81	KRT81
DTNA	DTNA
C4orf47	C4orf47
XPNPEP1	XPNPEP1
WDR60	WDR60
PTPRU	PTPRU
IKBKG	IKBKG
DOCK10	DOCK10
POLR2A	POLR2A
CDK6	CDK6
MYH10	MYH10
AGPAT5	AGPAT5
CTSW	CTSW
SOGA2	MTCL1
FAM127A	RTL8C
CLIP4	CLIP4
WNT5B	WNT5B
TGOLN2	TGOLN2
PTPN14	PTPN14
EGLN1	EGLN1
PHKA2	PHKA2
P2RY11	P2RY11
SYTL2	SYTL2
EPAS1	EPAS1
ATG9A	ATG9A
ARHGEF37	ARHGEF37
TMEM102	TMEM102
PDIA3P	PDIA3P1
ADAM12	ADAM12
FAM63B	MINDY2
TPD52	TPD52
SNTA1	SNTA1
RIT1	RIT1
B3GNT4	B3GNT4
KBTBD11	KBTBD11
TMCC1	TMCC1
THBS1	THBS1
HERC3	HERC3
IPMK	IPMK
EHD3	EHD3
RRAGA	RRAGA
LGALS8	LGALS8
CD82	CD82
FAM26F	CALHM6
KIAA1191	KIAA1191
KDM5B	KDM5B
NT5E	NT5E
ARRDC4	ARRDC4
ENPEP	ENPEP
TP53I11	TP53I11
RAB6B	RAB6B
CECR5	HDHD5
NUDT18	NUDT18
IDS	IDS
AMPD3	AMPD3
SERPINE1	SERPINE1
TM9SF4	TM9SF4
ALKBH5	ALKBH5
PPP1R3B	PPP1R3B
FAM153C	FAM153CP
UBTD2	UBTD2
NIM1	### no alias
CCSAP	CCSAP
TXNIP	TXNIP
PAM	PAM
LOC729852	### no alias
GJA3	GJA3
VLDLR	VLDLR
KLHDC7A	KLHDC7A
PRKAA2	PRKAA2
CHSY1	CHSY1
SLC4A8	SLC4A8
COL7A1	COL7A1
NMU	NMU
SEC61G	SEC61G
KRBA1	KRBA1
LRRC58	LRRC58
KALRN	KALRN
FYN	FYN
EFEMP2	EFEMP2
KIAA1147	DENND11
RASSF2	RASSF2
PIGA	PIGA
PIGH	PIGH
RLF	RLF
ZSWIM5	ZSWIM5
FAM57A	TLCD3A
ZNF654	ZNF654
BCKDK	BCKDK
LONP1	LONP1
FOXD1	FOXD1
PRR5L	PRR5L
C1orf51	CIART
LRP1	LRP1
FAM219A	FAM219A
ANKRD37	ANKRD37
DPCD	DPCD
SLC35E1	SLC35E1
SLC25A36	SLC25A36
PPP2R1B	PPP2R1B
C7orf60	BMT2
GNG5	GNG5
TNS1	TNS1
VKORC1	VKORC1
L1CAM	L1CAM
MTFP1	MTFP1
ABCB6	ABCB6
PDK3	PDK3
ENO1	ENO1
BTF3L4	BTF3L4
KIAA1715	LNPK
MPI	MPI
PLXNB3	PLXNB3
ARID3A	ARID3A
KIAA1467	FAM234B
PPP1R16A	PPP1R16A
NCKIPSD	NCKIPSD
RIOK3	RIOK3
PLAGL1	PLAGL1
C17orf96	EPOP
YEATS2	YEATS2
SNX25	SNX25
RSBN1	RSBN1
GAPDH	GAPDH
C21orf2	CFAP410
WSB1	WSB1
LRIG1	LRIG1
SLC6A8	SLC6A8
COL5A1	COL5A1
STBD1	STBD1
ZNF470	ZNF470
SLC1A1	SLC1A1
STC2	STC2
PRELID2	PRELID2
TMEM145	TMEM145
MXI1	MXI1
C2orf72	C2orf72
EGLN3	EGLN3
PPP2R5B	PPP2R5B
DHRS13	DHRS13
GPT2	GPT2
P4HA2	P4HA2
WDR54	WDR54
KDM3A	KDM3A
MAP2K1	MAP2K1
PGAM1	PGAM1
SCD	SCD
PFKL	PFKL
EFNA3	EFNA3
ARL10	ARL10
KCTD11	KCTD11
KSR1	KSR1
ALDOA	ALDOA
BHLHE41	BHLHE41
DNAH11	DNAH11
NDRG1	NDRG1
DOK3	DOK3
ERO1L	ERO1A
HK1	HK1
PGM1	PGM1
CCDC64B	BICDL2
KDM4B	KDM4B
QSOX1	QSOX1
PPP1R3C	PPP1R3C
SHMT2	SHMT2
RNF24	RNF24
MUC1	MUC1
ZP1	ZP1
SH3D21	SH3D21
GBE1	GBE1
PLOD2	PLOD2
KIAA1244	ARFGEF3
HK2	HK2
HILPDA	HILPDA
TMEM45A	TMEM45A
C3orf58	DIPK2A
FAM115C	TCAF2
GPR146	GPR146
SERPING1	SERPING1
FUT11	FUT11
GPI	GPI
C4orf3	C4orf3
SLC16A3	SLC16A3
LDHA	LDHA
P4HA1	P4HA1
INSIG2	INSIG2
DDIT4	DDIT4
NXPH4	NXPH4
GYS1	GYS1
SPAG4	SPAG4
RORA	RORA
ANKZF1	ANKZF1
RAB20	RAB20
ZNF395	ZNF395
AK4	AK4
TPI1	TPI1
NRN1	NRN1
ALDOC	ALDOC
MIR210HG	MIR210HG
NDUFA4L2	NDUFA4L2
FGF11	FGF11
LOX	LOX
FAM162A	FAM162A
APLN	APLN
PDK1	PDK1
RIMKLA	RIMKLA
STC1	STC1
PGK1	PGK1
ENO2	ENO2
BNIP3L	BNIP3L
PFKFB4	PFKFB4
BNIP3	BNIP3
PPFIA4	PPFIA4
CA9	CA9
