# Supplementary material for: Conserved patterns of transcriptional dysregulation, heterogeneity, and cell states in clear cell kidney cancer
Source: Cell Rep. Author manuscript; Available in PMC 2025 Jul 8. (PMC7617885; doi:10.1016/j.celrep.2024.115169)
Supplement: Table S11 [file EMS206782-supplement-Table_S11.xlsx]

## Sheet: S11. HIF-2 specific metagene
Table S11. HIF-2 specific metagene, Related to Figure 4.
Genes downregulated by HIF2A siRNA (relative to control siRNA), that were not significantly downregulated by HIF1A siRNA. All gene aliases were the same in bulk RNA-seq and scRNA-seq datasets. The HIF2A gene (EPAS1) itself was excluded.
HIF2_specific_signature_from_bulkRNA	HIF2_specific_scRNA_aliases
ARRDC3	ARRDC3
SEMA5B	SEMA5B
CP	CP
MGLL	MGLL
CDCP1	CDCP1
AHR	AHR
CCND1	CCND1
PLEKHG4B	PLEKHG4B
ASB2	ASB2
OTUB2	OTUB2
CLEC4E	CLEC4E
TGM2	TGM2
MACC1	MACC1
HMOX1	HMOX1
TRIB3	TRIB3
PDZD2	PDZD2
SYT13	SYT13
ITGB8	ITGB8
IRS2	IRS2
