# Supplementary material for: Conserved patterns of transcriptional dysregulation, heterogeneity, and cell states in clear cell kidney cancer
Source: Cell Rep. Author manuscript; Available in PMC 2025 Jul 8. (PMC7617885; doi:10.1016/j.celrep.2024.115169)
Supplement: Table S12 [file EMS206782-supplement-Table_S12.xlsx]

## Sheet: S12. ccRCC ITH modules
Table S12. ccRCC intratumor heterogeneity modules, Related to Figure 5.
Genes consistently markers of intra-tumor subclusters in ccRCC cancer epithelial cells (in 8/8 tumors analyzed), clustered into three co-varying modules.
module 1	module 2	module 3
ACAT1	C11orf96	CCL2
ACSM2B	CAV1	ICAM1
AMN	CEBPB	CXCL2
AQP1	CP	SOD2
BBOX1	FSTL3	MIR22HG
C11orf54	IGFBP5	PHLDA1
CDHR5	MT2A	LUCAT1
CUBN	RPS19	NAMPT
GSTA1	S100A6	NR4A1
LRP2	SERPINE1	CEBPD
MIOX	VIM	MYC
NAT8		PNRC1
PDZK1IP1		CDKN1A
SLC16A9		SERTAD1
SLC6A13		DNAJA1
SMIM24		JUNB
CCND1		FOS
FXYD2		IER2
ANXA4		JUN
CRIP1		HSPH1
PPIA		HSPD1
MIF		HSPE1
MYL6
SERF2
