# Supplementary material for: Conserved patterns of transcriptional dysregulation, heterogeneity, and cell states in clear cell kidney cancer
Source: Cell Rep. Author manuscript; Available in PMC 2025 Jul 8. (PMC7617885; doi:10.1016/j.celrep.2024.115169)
Supplement: Table S13 [file EMS206782-supplement-Table_S13.xlsx]

## Sheet: S13. Normal epithelial markers
Table S13. Normal epithelial markers, Related to Figure 6.
Seurat 'FindAllMarkers' output from freshly-biopsied normal epithelial cell types. ccRCC, pRCC, oncocytoma and unknown cells were excluded prior to analysis to prevent markers of these cell types from obscuring identification of normal cell type markers.
	p_val	avg_log2FC	pct.1	pct.2	p_val_adj	cluster	gene
NPHS2	0	12.1905	0.979	0.003	0	Podocytes	NPHS2
DCN	0	10.0541	0.985	0.009	0	Podocytes	DCN
PODXL	0	9.57062	0.994	0.029	0	Podocytes	PODXL
PTGDS	0	8.83979	0.992	0.028	0	Podocytes	PTGDS
FGF1	0	10.6649	0.968	0.005	0	Podocytes	FGF1
CLIC5	0	9.09267	0.983	0.02	0	Podocytes	CLIC5
PCOLCE2	0	11.2115	0.956	0.004	0	Podocytes	PCOLCE2
NDNF	0	11.923	0.953	0.002	0	Podocytes	NDNF
PTPRO	0	11.0913	0.953	0.003	0	Podocytes	PTPRO
PLA2R1	0	9.12341	0.968	0.023	0	Podocytes	PLA2R1
AIF1	0	10.591	0.949	0.007	0	Podocytes	AIF1
HTRA1	0	8.4859	0.972	0.04	0	Podocytes	HTRA1
NES	0	9.5225	0.926	0.006	0	Podocytes	NES
TNNT2	0	8.37009	0.917	0.01	0	Podocytes	TNNT2
SPOCK1	0	7.76599	0.911	0.024	0	Podocytes	SPOCK1
NTNG1	0	10.5383	0.881	0.003	0	Podocytes	NTNG1
SPOCK2	0	6.04398	0.919	0.046	0	Podocytes	SPOCK2
ARMH4	0	6.49677	0.939	0.086	0	Podocytes	ARMH4
PLCE1	0	6.5907	0.883	0.037	0	Podocytes	PLCE1
PDLIM2	0	6.21947	0.898	0.053	0	Podocytes	PDLIM2
TCF21	0	10.8588	0.843	0.002	0	Podocytes	TCF21
NPNT	0	5.95284	0.951	0.121	0	Podocytes	NPNT
SEMA5A	0	5.37305	0.919	0.091	0	Podocytes	SEMA5A
AC092813.2	0	12.4075	0.809	0.001	0	Podocytes	AC092813.2
TGFBR3	0	5.43413	0.89	0.085	0	Podocytes	TGFBR3
SPARC	0	4.67497	0.894	0.089	0	Podocytes	SPARC
MME	0	4.72239	0.994	0.19	0	Podocytes	MME
CDKN1C	0	6.07782	0.977	0.185	0	Podocytes	CDKN1C
MAGI2-AS3	0	5.99808	0.985	0.196	0	Podocytes	MAGI2-AS3
VIM	0	4.51914	0.989	0.208	0	Podocytes	VIM
MYL9	0	5.59256	0.941	0.162	0	Podocytes	MYL9
F3	0	5.9714	0.828	0.05	0	Podocytes	F3
FAM89A	0	7.44723	0.794	0.018	0	Podocytes	FAM89A
SYNPO	0	6.93566	0.797	0.026	0	Podocytes	SYNPO
WT1	0	8.75693	0.773	0.003	0	Podocytes	WT1
NFASC	0	8.8687	0.771	0.004	0	Podocytes	NFASC
BST2	0	5.70405	0.854	0.09	0	Podocytes	BST2
TPPP3	0	7.90888	0.773	0.013	0	Podocytes	TPPP3
CLDN5	0	7.80012	0.763	0.007	0	Podocytes	CLDN5
LINC00839	0	8.60403	0.763	0.008	0	Podocytes	LINC00839
MAP1B	0	6.27751	0.773	0.023	0	Podocytes	MAP1B
IGFBP2	0	5.11193	0.979	0.23	0	Podocytes	IGFBP2
TPM2	0	6.68042	0.771	0.024	0	Podocytes	TPM2
NPHS1	0	9.43622	0.75	0.003	0	Podocytes	NPHS1
IQGAP2	0	4.25824	0.926	0.191	0	Podocytes	IQGAP2
CDC42EP3	0	4.79733	0.883	0.154	0	Podocytes	CDC42EP3
MAGI2	0	5.34788	0.814	0.091	0	Podocytes	MAGI2
PTGER4	0	6.53416	0.744	0.023	0	Podocytes	PTGER4
HPGD	0	4.77332	0.858	0.138	0	Podocytes	HPGD
ENPEP	0	3.21035	0.86	0.146	0	Podocytes	ENPEP
TNNI1	0	9.58869	0.716	0.003	0	Podocytes	TNNI1
DACH1	0	5.48306	0.778	0.066	0	Podocytes	DACH1
DPP6	0	9.07886	0.712	0.003	0	Podocytes	DPP6
MAFB	0	5.08979	0.797	0.089	0	Podocytes	MAFB
TSPAN2	0	8.01086	0.712	0.008	0	Podocytes	TSPAN2
CCN2	0	4.60546	0.909	0.206	0	Podocytes	CCN2
ARHGEF3	0	5.20238	0.778	0.077	0	Podocytes	ARHGEF3
ZDHHC6	0	4.89017	0.824	0.123	0	Podocytes	ZDHHC6
ITIH5	0	4.48611	0.786	0.086	0	Podocytes	ITIH5
COL4A3	0	4.50975	0.869	0.169	0	Podocytes	COL4A3
TYRO3	0	8.29812	0.706	0.006	0	Podocytes	TYRO3
ST3GAL6	0	4.85038	0.773	0.087	0	Podocytes	ST3GAL6
SULF1	0	8.20024	0.691	0.007	0	Podocytes	SULF1
KLK6	0	7.72584	0.684	0.005	0	Podocytes	KLK6
ST6GALNAC3	0	9.59684	0.68	0.002	0	Podocytes	ST6GALNAC3
NEBL	0	4.14809	0.881	0.203	0	Podocytes	NEBL
VAMP5	0	5.53356	0.733	0.06	0	Podocytes	VAMP5
UACA	0	4.89098	0.934	0.262	0	Podocytes	UACA
CDC14A	0	5.4567	0.718	0.05	0	Podocytes	CDC14A
PMEPA1	0	4.33253	0.775	0.11	0	Podocytes	PMEPA1
TMEM150C	0	4.93011	0.756	0.093	0	Podocytes	TMEM150C
SLC9A3R2	0	5.56082	0.697	0.037	0	Podocytes	SLC9A3R2
PALLD	0	3.75251	0.814	0.157	0	Podocytes	PALLD
SRGAP2C	0	6.20083	0.682	0.03	0	Podocytes	SRGAP2C
CHI3L1	0	9.21141	0.659	0.007	0	Podocytes	CHI3L1
RAMP3	0	8.49599	0.655	0.004	0	Podocytes	RAMP3
F2R	0	6.52314	0.661	0.016	0	Podocytes	F2R
LGALS1	0	4.93593	0.727	0.083	0	Podocytes	LGALS1
GOLIM4	0	4.21748	0.93	0.288	0	Podocytes	GOLIM4
SRGAP1	0	4.36464	0.744	0.105	0	Podocytes	SRGAP1
SBSPON	0	4.74371	0.712	0.078	0	Podocytes	SBSPON
ANXA2	0	3.76771	0.956	0.322	0	Podocytes	ANXA2
PHACTR3	0	7.32079	0.642	0.011	0	Podocytes	PHACTR3
SEMA3G	0	8.42861	0.633	0.004	0	Podocytes	SEMA3G
VEGFA	0	4.52418	0.968	0.34	0	Podocytes	VEGFA
MXRA8	0	6.30653	0.642	0.017	0	Podocytes	MXRA8
MPP5	0	3.93152	0.809	0.185	0	Podocytes	MPP5
CFAP45	0	8.68682	0.627	0.003	0	Podocytes	CFAP45
ARHGAP28	0	6.63391	0.636	0.016	0	Podocytes	ARHGAP28
FRY	0	4.2975	0.725	0.108	0	Podocytes	FRY
CR1	0	10.4927	0.617	0.001	0	Podocytes	CR1
PTPRQ	0	11.6359	0.617	0.001	0	Podocytes	PTPRQ
MGAT5	0	4.19476	0.744	0.135	0	Podocytes	MGAT5
RIPOR1	0	4.56191	0.699	0.09	0	Podocytes	RIPOR1
TJP1	0	4.05766	0.945	0.337	0	Podocytes	TJP1
TIMP1	0	3.51977	0.72	0.113	0	Podocytes	TIMP1
SRGAP2B	0	6.16618	0.629	0.025	0	Podocytes	SRGAP2B
NQO1	0	3.91377	0.737	0.134	0	Podocytes	NQO1
MYO1B	0	3.58812	0.729	0.13	0	Podocytes	MYO1B
CERS6	0	4.28569	0.695	0.098	0	Podocytes	CERS6
DDN	0	11.3778	0.597	0.001	0	Podocytes	DDN
MYO1E	0	3.79072	0.737	0.144	0	Podocytes	MYO1E
APOD	0	10.2048	0.593	0.001	0	Podocytes	APOD
MSRB3	0	6.63777	0.604	0.013	0	Podocytes	MSRB3
USP46	0	4.04829	0.708	0.118	0	Podocytes	USP46
SRGAP2	0	5.5477	0.61	0.033	0	Podocytes	SRGAP2
PTPRD	0	3.61759	0.659	0.085	0	Podocytes	PTPRD
NECAB1	0	5.32733	0.6	0.027	0	Podocytes	NECAB1
EXPH5	0	3.90777	0.71	0.14	0	Podocytes	EXPH5
CRIM1	0	3.84524	0.93	0.362	0	Podocytes	CRIM1
PRKAR2B	0	5.31686	0.591	0.029	0	Podocytes	PRKAR2B
SOST	0	9.17507	0.559	0.003	0	Podocytes	SOST
LRRC2	0	5.086	0.6	0.051	0	Podocytes	LRRC2
FYN	0	4.31843	0.576	0.036	0	Podocytes	FYN
PARD3B	0	3.80105	0.642	0.107	0	Podocytes	PARD3B
RRAS	0	4.13396	0.61	0.075	0	Podocytes	RRAS
MRGPRF	0	9.41945	0.534	0.001	0	Podocytes	MRGPRF
C1orf21	0	4.89449	0.557	0.028	0	Podocytes	C1orf21
LOX	0	8.08873	0.523	0.003	0	Podocytes	LOX
KLK7	0	9.28476	0.519	0.001	0	Podocytes	KLK7
PLTP	0	5.78022	0.53	0.018	0	Podocytes	PLTP
KLHL42	0	4.05267	0.61	0.099	0	Podocytes	KLHL42
NDN	0	4.97564	0.555	0.045	0	Podocytes	NDN
C1QL1	0	9.15269	0.5	0.002	0	Podocytes	C1QL1
CRB2	0	7.75893	0.498	0.004	0	Podocytes	CRB2
TNS2	0	3.9733	0.576	0.083	0	Podocytes	TNS2
CCBE1	0	6.41577	0.504	0.013	0	Podocytes	CCBE1
WIPF3	0	5.90154	0.504	0.019	0	Podocytes	WIPF3
ALS2CL	0	6.04231	0.506	0.023	0	Podocytes	ALS2CL
ARHGEF26	0	5.92869	0.5	0.018	0	Podocytes	ARHGEF26
AL049838.1	0	6.27531	0.489	0.016	0	Podocytes	AL049838.1
AC023154.1	0	10.8191	0.464	0	0	Podocytes	AC023154.1
DOCK5	0	4.30326	0.511	0.052	0	Podocytes	DOCK5
SIRPA	0	4.16522	0.515	0.058	0	Podocytes	SIRPA
RGS10	0	4.58573	0.502	0.047	0	Podocytes	RGS10
GAS1	0	4.65666	0.494	0.043	0	Podocytes	GAS1
SH3BGRL2	0	4.33471	0.492	0.051	0	Podocytes	SH3BGRL2
FRMD1	0	4.98388	0.456	0.017	0	Podocytes	FRMD1
PARD6G	0	5.48099	0.453	0.017	0	Podocytes	PARD6G
TMEM178A	0	4.09155	0.481	0.046	0	Podocytes	TMEM178A
FXYD1	0	6.58342	0.439	0.006	0	Podocytes	FXYD1
VSIG8	0	8.81375	0.434	0.002	0	Podocytes	VSIG8
FAM180A	0	11.8494	0.43	0	0	Podocytes	FAM180A
PHYHIP	0	8.54919	0.424	0.001	0	Podocytes	PHYHIP
RAET1E	0	10.4509	0.422	0	0	Podocytes	RAET1E
KIRREL1	0	4.6226	0.453	0.038	0	Podocytes	KIRREL1
BMP7	0	5.03928	0.439	0.024	0	Podocytes	BMP7
LHFPL6	0	5.19507	0.428	0.016	0	Podocytes	LHFPL6
F5	0	6.40025	0.415	0.007	0	Podocytes	F5
ATP10A	0	8.14976	0.409	0.003	0	Podocytes	ATP10A
CLDN11	0	8.99769	0.405	0.001	0	Podocytes	CLDN11
C1R	0	5.04409	0.426	0.023	0	Podocytes	C1R
WT1-AS	0	8.95449	0.403	0.001	0	Podocytes	WT1-AS
MAP6	0	5.04994	0.424	0.026	0	Podocytes	MAP6
SNCA	0	6.4371	0.403	0.009	0	Podocytes	SNCA
CTSV	0	4.19316	0.419	0.031	0	Podocytes	CTSV
TMCC3	0	4.13884	0.422	0.042	0	Podocytes	TMCC3
ROBO2	0	6.06753	0.386	0.007	0	Podocytes	ROBO2
DPYSL3	0	6.43869	0.383	0.005	0	Podocytes	DPYSL3
AMIGO2	0	5.24495	0.4	0.022	0	Podocytes	AMIGO2
IGF1	0	6.2052	0.386	0.011	0	Podocytes	IGF1
AC008264.2	0	6.22471	0.383	0.009	0	Podocytes	AC008264.2
NPR1	0	4.44177	0.4	0.029	0	Podocytes	NPR1
EFNB1	0	4.24365	0.407	0.037	0	Podocytes	EFNB1
TENM2	0	7.11408	0.373	0.004	0	Podocytes	TENM2
ARHGAP19	0	4.70458	0.388	0.028	0	Podocytes	ARHGAP19
FMN2	0	9.10551	0.354	0	0	Podocytes	FMN2
LMX1B	0	10.4178	0.352	0	0	Podocytes	LMX1B
ARRDC2	0	4.60142	0.373	0.024	0	Podocytes	ARRDC2
CORO2B	0	6.21653	0.35	0.009	0	Podocytes	CORO2B
RAMP1	0	8.37996	0.333	0.002	0	Podocytes	RAMP1
SMCO3	0	5.92998	0.337	0.006	0	Podocytes	SMCO3
SHISA2	0	5.21506	0.337	0.013	0	Podocytes	SHISA2
PDGFRB	0	6.50887	0.316	0.004	0	Podocytes	PDGFRB
BST1	0	4.43289	0.328	0.018	0	Podocytes	BST1
FOXD2	0	8.14273	0.309	0.001	0	Podocytes	FOXD2
VSIR	0	4.23627	0.326	0.021	0	Podocytes	VSIR
ARHGAP23	0	5.40811	0.316	0.011	0	Podocytes	ARHGAP23
NKD1	0	8.1745	0.305	0.001	0	Podocytes	NKD1
PLEKHO1	0	4.63182	0.322	0.019	0	Podocytes	PLEKHO1
ARRB1	0	4.76509	0.322	0.023	0	Podocytes	ARRB1
LTBP4	0	4.73019	0.318	0.021	0	Podocytes	LTBP4
ATOH8	0	4.26217	0.311	0.019	0	Podocytes	ATOH8
IL1RAP	0	5.22475	0.303	0.013	0	Podocytes	IL1RAP
AC244153.1	0	9.34519	0.288	0.001	0	Podocytes	AC244153.1
GRK3	0	4.66759	0.303	0.019	0	Podocytes	GRK3
ADAMTS19	0	10.727	0.278	0	0	Podocytes	ADAMTS19
LIMS2	0	5.12712	0.288	0.011	0	Podocytes	LIMS2
SLC45A1	0	6.70777	0.28	0.004	0	Podocytes	SLC45A1
TARID	0	8.59349	0.265	0.001	0	Podocytes	TARID
CALHM5	0	9.14439	0.261	0	0	Podocytes	CALHM5
POLA2	0	5.68735	0.269	0.009	0	Podocytes	POLA2
MYLK3	0	8.92585	0.261	0.001	0	Podocytes	MYLK3
ABLIM2	0	6.77772	0.263	0.004	0	Podocytes	ABLIM2
APLN	0	7.39173	0.261	0.002	0	Podocytes	APLN
TRIM54	0	7.78969	0.256	0.002	0	Podocytes	TRIM54
ANKS1B	0	4.63441	0.265	0.012	0	Podocytes	ANKS1B
TMEM200C	0	10.2352	0.252	0	0	Podocytes	TMEM200C
SPATA18	0	4.96339	0.258	0.012	0	Podocytes	SPATA18
PDPN	0	10.5586	0.244	0	0	Podocytes	PDPN
NPAS3	0	5.39528	0.242	0.009	0	Podocytes	NPAS3
FOXC2	0	6.58677	0.235	0.002	0	Podocytes	FOXC2
ADORA1	0	6.36364	0.235	0.005	0	Podocytes	ADORA1
AL009176.1	0	6.11658	0.231	0.006	0	Podocytes	AL009176.1
CPXM1	0	7.57024	0.225	0.001	0	Podocytes	CPXM1
GRK5	0	6.94199	0.222	0.002	0	Podocytes	GRK5
DYNC1I1	0	8.011	0.212	0.001	0	Podocytes	DYNC1I1
APLP1	0	7.52425	0.21	0.001	0	Podocytes	APLP1
CLIP3	0	4.896	0.214	0.008	0	Podocytes	CLIP3
FZD2	0	5.62328	0.208	0.007	0	Podocytes	FZD2
PTPN7	0	7.68272	0.201	0.001	0	Podocytes	PTPN7
JAKMIP2	0	10.815	0.195	0	0	Podocytes	JAKMIP2
TMOD1	0	6.50566	0.193	0.002	0	Podocytes	TMOD1
MMP28	0	5.92537	0.191	0.004	0	Podocytes	MMP28
AC074024.1	0	7.73413	0.184	0.001	0	Podocytes	AC074024.1
TCEAL6	0	7.06863	0.186	0.003	0	Podocytes	TCEAL6
GRIK2	0	6.21973	0.186	0.004	0	Podocytes	GRIK2
GJA3	0	8.79765	0.18	0	0	Podocytes	GJA3
AP001021.1	0	8.46653	0.18	0	0	Podocytes	AP001021.1
WNT3	0	5.91597	0.18	0.004	0	Podocytes	WNT3
ECM1	0	7.3019	0.176	0.002	0	Podocytes	ECM1
NRIP2	0	6.64807	0.169	0.002	0	Podocytes	NRIP2
AL118508.1	0	8.64658	0.159	0.001	0	Podocytes	AL118508.1
AC008011.2	0	12.2317	0.153	0	0	Podocytes	AC008011.2
ITGBL1	0	7.9299	0.153	0.001	0	Podocytes	ITGBL1
PCARE	0	9.82685	0.148	0	0	Podocytes	PCARE
UNC5C	0	5.88819	0.15	0.003	0	Podocytes	UNC5C
AC109466.1	0	11.5091	0.142	0	0	Podocytes	AC109466.1
CHST1	0	7.71921	0.142	0	0	Podocytes	CHST1
WDR49	0	9.50617	0.14	0	0	Podocytes	WDR49
ZNF804A	0	9.4973	0.136	0	0	Podocytes	ZNF804A
DACH2	0	8.90186	0.129	0	0	Podocytes	DACH2
PPFIA4	0	8.05476	0.123	0	0	Podocytes	PPFIA4
LINGO1	0	9.05314	0.121	0	0	Podocytes	LINGO1
TACR3	0	10.0586	0.114	0	0	Podocytes	TACR3
TBXA2R	0	7.6684	0.112	0.001	0	Podocytes	TBXA2R
SLAMF8	0	7.94892	0.104	0	0	Podocytes	SLAMF8
HS3ST3A1	0	8.05485	0.104	0.001	0	Podocytes	HS3ST3A1
STX11	9.64773553291492e-308	5.12075	0.184	0.006	3.53116768240219e-303	Podocytes	STX11
MFSD6	1.32435089390462e-307	4.08132	0.532	0.072	4.8472567067803e-303	Podocytes	MFSD6
FLRT2	3.29477965349703e-304	6.43274	0.129	0.002	1.20592230097645e-299	Podocytes	FLRT2
PNMA2	2.88174853577958e-303	4.50917	0.237	0.012	1.05474878158069e-298	Podocytes	PNMA2
ITGA3	8.8781991301677e-303	3.68598	0.72	0.152	3.24950966363268e-298	Podocytes	ITGA3
TMSB4X	3.38354340172459e-301	3.47973	0.985	0.515	1.23841072046522e-296	Podocytes	TMSB4X
KIAA1211	1.38711429750395e-299	6.72392	0.104	0.001	5.0769770402942e-295	Podocytes	KIAA1211
RERG	1.10098776723692e-298	3.20142	0.676	0.123	4.02972532686384e-294	Podocytes	RERG
B3GALT2	4.49625487194045e-297	5.38113	0.169	0.005	1.64567424567892e-292	Podocytes	B3GALT2
FRMD3	4.50656725645326e-292	3.68789	0.633	0.114	1.64944868153446e-287	Podocytes	FRMD3
MTHFD2	2.62348341504392e-290	4.50202	0.278	0.018	9.60221164740226e-286	Podocytes	MTHFD2
FOXC1	1.07715592916054e-288	3.10779	0.828	0.223	3.94249841632048e-284	Podocytes	FOXC1
EHD2	6.22923397415436e-287	4.55448	0.267	0.017	2.27996192688024e-282	Podocytes	EHD2
GJA1	1.33645189227722e-286	3.68643	0.369	0.033	4.89154757092386e-282	Podocytes	GJA1
NUPR1	3.63413912173639e-285	2.77456	0.822	0.202	1.33013125994673e-280	Podocytes	NUPR1
FOXCUT	2.83725447514737e-282	4.9682	0.206	0.009	1.03846351044869e-277	Podocytes	FOXCUT
HS3ST3B1	9.93349351754139e-279	5.58896	0.165	0.005	3.63575796235532e-274	Podocytes	HS3ST3B1
SH3BP5	1.36192493345172e-277	3.20524	0.513	0.069	4.98478144892665e-273	Podocytes	SH3BP5
FAM153B	2.36753088552414e-274	6.75888	0.131	0.003	8.6653997941069e-270	Podocytes	FAM153B
ITGB8	6.47819163082108e-274	2.97223	0.932	0.369	2.37108291879682e-269	Podocytes	ITGB8
ITM2B	3.68841605358009e-273	2.3335	0.994	0.962	1.34999715977085e-268	Podocytes	ITM2B
THSD7A	2.94806586876533e-271	3.5296	0.833	0.265	1.0790215886268e-266	Podocytes	THSD7A
SCN7A	7.57323191893788e-270	4.42835	0.263	0.017	2.77187861465045e-265	Podocytes	SCN7A
FLT4	1.73918463400492e-269	6.15646	0.104	0.001	6.36558967892141e-265	Podocytes	FLT4
TMIE	1.79778812651391e-266	6.74108	0.11	0.002	6.58008432185356e-262	Podocytes	TMIE
TIMP3	5.51539624842005e-264	3.02194	0.824	0.243	2.01869018088422e-259	Podocytes	TIMP3
SULF2	1.35882741681293e-263	3.53997	0.515	0.076	4.973444228277e-259	Podocytes	SULF2
CALD1	3.24817979571661e-262	2.58139	0.89	0.276	1.18886628703024e-257	Podocytes	CALD1
TRPC6	3.44370560511907e-262	5.71436	0.184	0.008	1.26043068852963e-257	Podocytes	TRPC6
SEPTIN11	8.21176317282171e-261	3.24612	0.877	0.338	3.00558743888447e-256	Podocytes	SEPTIN11
SEMA3B	1.87612612883233e-260	3.53142	0.631	0.125	6.8668092441392e-256	Podocytes	SEMA3B
TMEM266	2.77892929536635e-260	5.79141	0.144	0.004	1.01711591139704e-255	Podocytes	TMEM266
ZEB2	7.99600238823839e-257	3.08255	0.447	0.055	2.92661683411913e-252	Podocytes	ZEB2
MTSS1	1.00798259452472e-255	3.22011	0.735	0.188	3.68931709421993e-251	Podocytes	MTSS1
TMEM98	3.64199518043479e-254	3.67574	0.483	0.069	1.33300665599094e-249	Podocytes	TMEM98
ARHGEF37	6.71888568977857e-251	4.19177	0.335	0.032	2.45917935131585e-246	Podocytes	ARHGEF37
CD81	2.0002143926048e-249	2.76526	0.956	0.619	7.32098469837285e-245	Podocytes	CD81
FLRT3	3.94636992799775e-249	3.15828	0.775	0.222	1.44441085734646e-244	Podocytes	FLRT3
MYH9	5.21560853084973e-248	3.0775	0.896	0.39	1.90896487837631e-243	Podocytes	MYH9
TNNC1	7.94750891648746e-248	4.08542	0.424	0.054	2.90886773852357e-243	Podocytes	TNNC1
CDC42EP2	9.83934999916744e-246	4.38198	0.299	0.026	3.60130049319527e-241	Podocytes	CDC42EP2
TIMP2	1.07776867807086e-245	3.54056	0.602	0.12	3.94474113860717e-241	Podocytes	TIMP2
BCAM	5.81390162074388e-245	2.95442	0.924	0.461	2.12794613220847e-240	Podocytes	BCAM
VTI1A	5.8377299951069e-244	3.63907	0.53	0.089	2.13666755550908e-239	Podocytes	VTI1A
MICAL2	1.89518846246375e-243	4.71532	0.182	0.008	6.93657929146356e-239	Podocytes	MICAL2
ACTN4	2.17757342307863e-243	2.74853	0.939	0.514	7.9701364858101e-239	Podocytes	ACTN4
PAK1	2.65206905212595e-241	3.50357	0.591	0.117	9.7068379376862e-237	Podocytes	PAK1
DST	7.54456786580072e-240	2.90246	0.922	0.411	2.76138728456172e-235	Podocytes	DST
SLK	1.88816370913023e-239	3.25543	0.843	0.326	6.91086799178755e-235	Podocytes	SLK
TSC22D3	1.97567442546698e-239	2.82163	0.905	0.376	7.23116596465171e-235	Podocytes	TSC22D3
CA10	2.70691449512068e-236	4.19101	0.375	0.044	9.90757774359121e-232	Podocytes	CA10
TMOD2	2.87695167880972e-234	4.13067	0.354	0.039	1.05299308396115e-229	Podocytes	TMOD2
FHL1	4.84945551382232e-234	2.91601	0.441	0.06	1.77494921261411e-229	Podocytes	FHL1
ITGAV	4.26255969986589e-233	3.03877	0.877	0.377	1.56013947574792e-228	Podocytes	ITGAV
PARVA	3.34812120577409e-232	3.33573	0.697	0.182	1.22544584252538e-227	Podocytes	PARVA
GMDS	1.63689618158253e-229	3.31158	0.657	0.157	5.99120371421021e-225	Podocytes	GMDS
ADAMTS9	3.27481661940747e-227	3.42347	0.53	0.095	1.19861563086933e-222	Podocytes	ADAMTS9
TCF7L1	4.68444424979129e-227	4.15181	0.311	0.031	1.71455343986611e-222	Podocytes	TCF7L1
CD151	5.48242762220435e-227	3.07773	0.845	0.346	2.00662333400301e-222	Podocytes	CD151
EPB41L5	3.28490928273058e-224	3.08659	0.765	0.244	1.20230964657222e-219	Podocytes	EPB41L5
PEA15	3.4708753573217e-224	3.32408	0.619	0.138	1.27037508953332e-219	Podocytes	PEA15
PHACTR4	8.26551360726278e-224	2.99096	0.79	0.266	3.02526063539425e-219	Podocytes	PHACTR4
RETREG1	2.96219726933835e-222	2.48855	0.856	0.302	1.08419382255053e-217	Podocytes	RETREG1
PRICKLE1	1.12969449399499e-219	3.91496	0.297	0.028	4.13479481747105e-215	Podocytes	PRICKLE1
FLT1	9.93330117525349e-219	3.59012	0.193	0.011	3.63568756315453e-214	Podocytes	FLT1
SAMD11	8.66068507497795e-218	3.65042	0.345	0.039	3.16989734429268e-213	Podocytes	SAMD11
C1S	1.77295846124401e-217	4.02552	0.212	0.014	6.48920526399921e-213	Podocytes	C1S
ILDR2	1.07370147854141e-214	3.99384	0.252	0.02	3.9298547816094e-210	Podocytes	ILDR2
ARRDC4	3.41747002580757e-214	3.38398	0.642	0.16	1.25082820414583e-209	Podocytes	ARRDC4
TRAM2	1.72173278297924e-213	4.11394	0.303	0.031	6.30171415898232e-209	Podocytes	TRAM2
GPSM1	4.10508902445467e-213	4.71643	0.191	0.011	1.50250363384066e-208	Podocytes	GPSM1
LOXL1	4.52146108066045e-213	4.23601	0.258	0.022	1.65489997013253e-208	Podocytes	LOXL1
PGR	6.39989791881743e-211	5.07459	0.146	0.006	2.34242663726637e-206	Podocytes	PGR
TPPP2	1.15150311198432e-210	5.60967	0.144	0.006	4.21461654017382e-206	Podocytes	TPPP2
MAP3K20	4.9045165991292e-210	3.7467	0.307	0.032	1.79510212044728e-205	Podocytes	MAP3K20
MCM6	8.46598666320669e-209	4.21457	0.265	0.024	3.09863577860028e-204	Podocytes	MCM6
RASSF8	1.60794591976749e-207	2.79368	0.799	0.294	5.88524286094098e-203	Podocytes	RASSF8
TCEAL2	9.29177963948792e-207	3.52723	0.519	0.1	3.40088426584897e-202	Podocytes	TCEAL2
CSRP1	3.07114634162609e-206	3.16757	0.669	0.183	1.12407027249856e-201	Podocytes	CSRP1
AC006273.1	8.62289123367948e-206	5.77071	0.125	0.004	3.15606442043903e-201	Podocytes	AC006273.1
VASN	1.19101655476702e-205	3.05685	0.669	0.179	4.35923969210278e-201	Podocytes	VASN
ST6GALNAC6	2.85591211410033e-205	3.72058	0.405	0.059	1.04529239288186e-200	Podocytes	ST6GALNAC6
APOL1	3.91909782625045e-205	3.50719	0.426	0.065	1.43442899538593e-200	Podocytes	APOL1
PRX	1.5472028987386e-204	5.04543	0.127	0.004	5.66291732967316e-200	Podocytes	PRX
SERINC5	5.08631631666261e-203	3.47491	0.481	0.086	1.86164263506168e-198	Podocytes	SERINC5
CLIP4	4.12547837436141e-202	3.61963	0.381	0.053	1.50996633980002e-197	Podocytes	CLIP4
ITGB1	2.0764410465911e-201	2.36452	0.913	0.54	7.59998187462808e-197	Podocytes	ITGB1
INF2	2.70071633623156e-201	3.69502	0.339	0.041	9.88489186224114e-197	Podocytes	INF2
CD200	1.37397645217847e-199	4.21275	0.212	0.015	5.02889121261842e-195	Podocytes	CD200
NECTIN2	6.84100896978566e-199	2.9655	0.71	0.217	2.50387769303125e-194	Podocytes	NECTIN2
NFE2L3	3.5823809657143e-198	3.67593	0.337	0.041	1.31118725726109e-193	Podocytes	NFE2L3
MGP	1.15568917744184e-197	4.42265	0.434	0.071	4.22993795835487e-193	Podocytes	MGP
IP6K3	4.15322834317172e-196	3.9093	0.184	0.011	1.52012310588428e-191	Podocytes	IP6K3
OLFML2A	8.48403372028499e-195	4.97096	0.104	0.003	3.10524118196151e-190	Podocytes	OLFML2A
IRAK3	1.16485863026405e-194	4.25884	0.153	0.007	4.26349907262945e-190	Podocytes	IRAK3
ZBTB7C	1.41641709922838e-193	4.74249	0.163	0.009	5.18422822488578e-189	Podocytes	ZBTB7C
CAPN2	2.10281933633511e-193	2.46303	0.873	0.448	7.69652905292014e-189	Podocytes	CAPN2
SPTB	2.45255192841675e-193	5.41497	0.15	0.007	8.97658531319814e-189	Podocytes	SPTB
CALM2	5.85344038398137e-192	1.79067	0.958	0.779	2.14241771494102e-187	Podocytes	CALM2
DCBLD2	9.34666070418557e-192	3.23536	0.574	0.135	3.42097128433896e-187	Podocytes	DCBLD2
SGCB	1.78065883248773e-191	2.90767	0.693	0.212	6.51738939278834e-187	Podocytes	SGCB
FAM81A	3.50520012524581e-189	4.29753	0.273	0.028	1.28293829784122e-184	Podocytes	FAM81A
RYR3	9.92944958550204e-189	5.31725	0.104	0.003	3.6342778427896e-184	Podocytes	RYR3
C8orf58	1.01872354894255e-188	4.31644	0.203	0.015	3.72863006148464e-184	Podocytes	C8orf58
MYO1D	1.23530753232689e-188	3.36917	0.462	0.084	4.52134909906966e-184	Podocytes	MYO1D
EMP3	7.34625525932394e-184	3.11264	0.419	0.069	2.68880288746516e-179	Podocytes	EMP3
S100A6	2.86292295750296e-183	1.76788	0.992	0.772	1.04785843167566e-178	Podocytes	S100A6
CPNE8	9.27701925075845e-183	3.37001	0.485	0.097	3.3954818159701e-178	Podocytes	CPNE8
IGFBP7	4.77576132414935e-182	1.6828	0.987	0.874	1.7479764022519e-177	Podocytes	IGFBP7
FSTL1	2.48286844470276e-180	2.97876	0.411	0.067	9.08754679445657e-176	Podocytes	FSTL1
NUCB1	2.12953592830088e-176	2.57671	0.799	0.35	7.79431445117404e-172	Podocytes	NUCB1
TLN1	3.51607342665908e-176	2.51799	0.835	0.417	1.28691803489149e-171	Podocytes	TLN1
MYLK	3.36778808663903e-175	2.70306	0.674	0.205	1.23264411759075e-170	Podocytes	MYLK
DAG1	3.67259459724949e-175	3.15458	0.65	0.203	1.34420634853929e-170	Podocytes	DAG1
PDLIM5	5.44799606292179e-175	2.56084	0.744	0.267	1.99402103899e-170	Podocytes	PDLIM5
CMYA5	9.68472283270026e-175	2.86483	0.669	0.205	3.54470540399662e-170	Podocytes	CMYA5
PTH1R	1.31937852169178e-174	2.18197	0.824	0.325	4.82905732724407e-170	Podocytes	PTH1R
KCND3	2.63914528631884e-173	4.69071	0.195	0.015	9.65953566245559e-169	Podocytes	KCND3
ZNRF3	5.49872704287291e-173	3.20089	0.536	0.127	2.01258908496191e-168	Podocytes	ZNRF3
RASL11B	5.71878640583062e-173	4.42024	0.182	0.013	2.09313301239807e-168	Podocytes	RASL11B
COL4A4	1.9131992510469e-171	2.74897	0.71	0.246	7.00250057875674e-167	Podocytes	COL4A4
ELOVL4	2.16921901479562e-169	4.86615	0.112	0.004	7.93955851605345e-165	Podocytes	ELOVL4
MDFIC	9.63444881310582e-168	3.10232	0.515	0.118	3.52630461008486e-163	Podocytes	MDFIC
ITGA9-AS1	6.69816598948694e-167	3.74146	0.326	0.046	2.45159573381211e-162	Podocytes	ITGA9-AS1
LEPROT	1.70727324947053e-166	2.14332	0.883	0.521	6.24879082038708e-162	Podocytes	LEPROT
SEPTIN7	9.2517225041721e-166	2.29199	0.847	0.493	3.38622295375203e-161	Podocytes	SEPTIN7
AL158212.3	7.29852721164141e-165	4.5438	0.159	0.01	2.67133394473287e-160	Podocytes	AL158212.3
MRC2	1.90120951928641e-164	4.27104	0.178	0.013	6.95861696154019e-160	Podocytes	MRC2
EIF3M	3.68287675867026e-164	2.65702	0.767	0.344	1.3479697224409e-159	Podocytes	EIF3M
IFITM3	6.1163421882938e-164	2.0999	0.879	0.482	2.23864240433741e-159	Podocytes	IFITM3
SERPINB9	3.21681730120787e-162	3.80091	0.229	0.023	1.17738730041509e-157	Podocytes	SERPINB9
PRDM5	3.39568517095291e-162	3.88127	0.246	0.026	1.24285472942048e-157	Podocytes	PRDM5
RARRES2	2.4404279066756e-160	2.32919	0.794	0.356	8.93221018122336e-156	Podocytes	RARRES2
NDRG2	2.1036176865057e-158	2.69872	0.746	0.321	7.69945109437951e-154	Podocytes	NDRG2
PDE4DIP	3.70203079166703e-156	2.48004	0.752	0.313	1.35498029005805e-151	Podocytes	PDE4DIP
B4GAT1	4.5637448966902e-156	3.21857	0.447	0.094	1.67037626963758e-151	Podocytes	B4GAT1
SORT1	9.9940473235694e-154	2.55115	0.735	0.307	3.65792126089964e-149	Podocytes	SORT1
TANC1	2.96553511351105e-150	3.13067	0.456	0.1	1.08541550689618e-145	Podocytes	TANC1
GSN	3.58604614840465e-149	2.56036	0.644	0.214	1.31252875077759e-144	Podocytes	GSN
MIB1	4.07122805526818e-149	2.80069	0.604	0.189	1.49011018050871e-144	Podocytes	MIB1
BMP2	6.54217364865013e-148	3.24152	0.294	0.041	2.39450097714243e-143	Podocytes	BMP2
CBLB	2.62873871131524e-145	3.35869	0.392	0.076	9.62144655728492e-141	Podocytes	CBLB
DHRS3	1.85853458217395e-143	2.77394	0.538	0.148	6.80242242421486e-139	Podocytes	DHRS3
PCMTD1	2.76797628658224e-143	2.2969	0.79	0.416	1.01310700065197e-138	Podocytes	PCMTD1
DYNLL1	5.82654441455851e-143	1.75351	0.9	0.685	2.13257352117256e-138	Podocytes	DYNLL1
NPDC1	2.56448459350917e-142	3.71835	0.235	0.027	9.38627006070293e-138	Podocytes	NPDC1
TGFB1I1	1.67809234246497e-140	3.28984	0.267	0.036	6.14198578265602e-136	Podocytes	TGFB1I1
EVA1B	3.17575450491599e-140	3.04531	0.46	0.11	1.1623579063443e-135	Podocytes	EVA1B
BGN	1.18974018503742e-139	3.171	0.303	0.046	4.35456805125548e-135	Podocytes	BGN
ITGB3	1.99545322415767e-139	3.07655	0.28	0.039	7.30355834573947e-135	Podocytes	ITGB3
TMOD3	2.33583881367727e-139	2.35415	0.746	0.351	8.54940364194017e-135	Podocytes	TMOD3
CFH	3.19810768737912e-139	3.44948	0.148	0.011	1.17053939465763e-134	Podocytes	CFH
LRP11	6.92864816657939e-139	2.96731	0.496	0.13	2.53595451544972e-134	Podocytes	LRP11
RDX	2.22921467954857e-138	2.03119	0.828	0.479	8.15914864861573e-134	Podocytes	RDX
CCDC91	3.42544347253272e-137	2.7292	0.606	0.207	1.2537465653817e-132	Podocytes	CCDC91
GPC6	1.80945933242715e-136	3.14034	0.324	0.054	6.6228021026166e-132	Podocytes	GPC6
ARHGEF12	2.14695482381986e-136	2.15777	0.805	0.451	7.85806935066308e-132	Podocytes	ARHGEF12
LPCAT2	4.89802422814064e-135	2.80988	0.405	0.084	1.79272584774175e-130	Podocytes	LPCAT2
CAST	5.76508890026483e-135	1.72169	0.894	0.623	2.11008018838593e-130	Podocytes	CAST
MYL12A	1.41784493829191e-134	1.82046	0.867	0.595	5.18945425864221e-130	Podocytes	MYL12A
OGFRL1	3.97446906502854e-134	2.85375	0.466	0.115	1.4546954224911e-129	Podocytes	OGFRL1
CMTM3	6.03271021355605e-134	3.8298	0.169	0.015	2.20803226526365e-129	Podocytes	CMTM3
PSAP	1.29352774395227e-132	1.39191	0.922	0.769	4.73444089563969e-128	Podocytes	PSAP
GULP1	6.34562683731527e-131	2.71599	0.517	0.146	2.32256287872576e-126	Podocytes	GULP1
LGALS8	2.01839015143091e-130	2.68167	0.53	0.152	7.38750979325226e-126	Podocytes	LGALS8
PDLIM7	1.49452858231451e-128	3.55291	0.239	0.031	5.47012406412934e-124	Podocytes	PDLIM7
NPR3	1.1730233122145e-127	2.04568	0.697	0.265	4.29338262503629e-123	Podocytes	NPR3
BNIP2	1.17084449501022e-126	2.70306	0.53	0.158	4.28540793618691e-122	Podocytes	BNIP2
TET2	1.77269965291597e-126	2.70691	0.566	0.181	6.48825799963773e-122	Podocytes	TET2
MAL2	2.70763693130553e-126	2.15171	0.748	0.353	9.91022193227137e-122	Podocytes	MAL2
LRRC4	1.16643883990961e-125	3.38656	0.189	0.02	4.26928279795316e-121	Podocytes	LRRC4
CTDSPL	2.20152106750684e-125	2.62954	0.614	0.225	8.05778725918178e-121	Podocytes	CTDSPL
TSPAN4	4.4921012217639e-125	2.71015	0.504	0.143	1.64415396817781e-120	Podocytes	TSPAN4
GTF2A2	6.10012852303283e-125	2.41137	0.701	0.328	2.23270804071525e-120	Podocytes	GTF2A2
EFNB2	1.19422666306568e-124	2.73146	0.36	0.071	4.3709890094867e-120	Podocytes	EFNB2
WASL	1.55113798690179e-124	2.08423	0.756	0.382	5.67732014585924e-120	Podocytes	WASL
S100A4	4.14820115417456e-124	2.90434	0.515	0.149	1.51828310443943e-119	Podocytes	S100A4
SSB	6.42283223881788e-124	2.13519	0.788	0.47	2.35082082772973e-119	Podocytes	SSB
LARGE1	5.34834068833025e-123	3.75342	0.191	0.021	1.95754617533576e-118	Podocytes	LARGE1
SERINC1	1.19319713778137e-121	2.00063	0.805	0.484	4.36722084399358e-117	Podocytes	SERINC1
ZEB1	1.18656284316323e-119	3.17732	0.203	0.024	4.34293866226173e-115	Podocytes	ZEB1
PRKG1	1.15575691313227e-118	3.21784	0.305	0.055	4.23018587775542e-114	Podocytes	PRKG1
ANKRD33B	3.65907261694306e-118	2.55532	0.426	0.102	1.33925716852733e-113	Podocytes	ANKRD33B
ROBO1	3.66618278523287e-118	3.58246	0.176	0.018	1.34185956122308e-113	Podocytes	ROBO1
SLC2A12	3.88346950352018e-118	3.36573	0.352	0.074	1.42138867298342e-113	Podocytes	SLC2A12
KLF7	4.45745180866158e-118	2.49321	0.468	0.124	1.63147193648822e-113	Podocytes	KLF7
FAM114A1	6.1390157101188e-117	2.93076	0.419	0.105	2.24694114006058e-112	Podocytes	FAM114A1
SLITRK2	1.08504010092417e-116	4.85237	0.106	0.006	3.97135527339257e-112	Podocytes	SLITRK2
TMCO3	5.11835812686539e-116	2.5621	0.521	0.162	1.873370258014e-111	Podocytes	TMCO3
ITGB5	5.84286996597463e-116	2.83762	0.508	0.158	2.13854883624637e-111	Podocytes	ITGB5
APOBEC3C	1.78001171137697e-115	4.42254	0.11	0.007	6.51502086481083e-111	Podocytes	APOBEC3C
DSTN	5.41911241346001e-115	1.24229	0.943	0.818	1.9834493344505e-110	Podocytes	DSTN
RNF220	7.21046808446101e-115	2.98423	0.403	0.098	2.63910342359357e-110	Podocytes	RNF220
RIPOR2	7.66223933980716e-115	2.93196	0.182	0.02	2.80445622076282e-110	Podocytes	RIPOR2
PLS3	3.06240660597385e-114	2.17442	0.71	0.337	1.12087144185249e-109	Podocytes	PLS3
MYOZ1	1.31909022136194e-112	4.58084	0.125	0.009	4.82800211920685e-108	Podocytes	MYOZ1
VKORC1	2.23296680038726e-112	2.35219	0.669	0.317	8.17288178609742e-108	Podocytes	VKORC1
SQOR	8.52459126792258e-112	2.69067	0.367	0.081	3.12008564997234e-107	Podocytes	SQOR
DLC1	1.98605853647775e-111	2.88822	0.309	0.058	7.26917284936222e-107	Podocytes	DLC1
ZNF185	2.22357183648134e-111	3.56798	0.229	0.033	8.13849527870535e-107	Podocytes	ZNF185
FERMT2	4.64472318365167e-111	2.05614	0.706	0.337	1.70001513244835e-106	Podocytes	FERMT2
ACTG1	5.98971631904218e-111	1.0192	0.972	0.88	2.19229606993263e-106	Podocytes	ACTG1
PDE4B	1.10157139080101e-110	4.00198	0.112	0.008	4.03186144747078e-106	Podocytes	PDE4B
TUSC3	5.80144341280761e-110	2.50215	0.536	0.179	2.12338630352171e-105	Podocytes	TUSC3
MTSS2	1.32447444963385e-109	4.1693	0.165	0.017	4.84770893310486e-105	Podocytes	MTSS2
SNX25	7.98298045854672e-109	3.24535	0.28	0.05	2.92185067763268e-104	Podocytes	SNX25
TNS3	8.50426595412688e-109	2.48204	0.587	0.222	3.11264638186998e-104	Podocytes	TNS3
SMAD6	9.01621721095749e-109	4.11752	0.201	0.026	3.30002566138255e-104	Podocytes	SMAD6
GPX8	1.19994930427192e-108	3.40938	0.237	0.036	4.39193444856564e-104	Podocytes	GPX8
TOM1L2	2.9174878576e-108	2.68937	0.447	0.126	1.06782973076018e-103	Podocytes	TOM1L2
AHNAK	5.73487996595656e-108	1.54604	0.867	0.572	2.09902341633976e-103	Podocytes	AHNAK
FAT1	6.27794393229197e-107	2.03521	0.72	0.353	2.29779025865818e-102	Podocytes	FAT1
RCAN1	1.2116416516827e-106	1.94232	0.657	0.253	4.43472960932386e-102	Podocytes	RCAN1
KANK1	1.76098975145534e-106	2.56681	0.479	0.144	6.44539858930168e-102	Podocytes	KANK1
SLC7A8	9.83268185007966e-106	1.47286	0.699	0.276	3.59885988394766e-101	Podocytes	SLC7A8
CDKN1B	1.66110445693655e-105	2.53302	0.485	0.15	6.07980842283347e-101	Podocytes	CDKN1B
CXADR	1.68736109842831e-105	2.33212	0.57	0.211	6.17591035635746e-101	Podocytes	CXADR
TACC2	1.80471854943911e-105	2.24331	0.523	0.17	6.6054503628021e-101	Podocytes	TACC2
CTNNBIP1	2.97032818883615e-105	2.91867	0.333	0.071	1.08716982039592e-100	Podocytes	CTNNBIP1
ACTB	9.15413699514356e-105	1.02547	0.975	0.875	3.35050568159249e-100	Podocytes	ACTB
DAB2	3.69805201543817e-104	1.32826	0.85	0.438	1.35352401817052e-99	Podocytes	DAB2
SASH1	4.51611283488822e-104	2.29499	0.519	0.171	1.65294245869744e-99	Podocytes	SASH1
FAM20B	1.70053895833584e-102	2.63334	0.46	0.137	6.22414264140499e-98	Podocytes	FAM20B
FNBP1	3.37632491492115e-102	2.43715	0.445	0.127	1.23576868211029e-97	Podocytes	FNBP1
TENM3	4.72580174013697e-102	3.97775	0.144	0.014	1.72969069490753e-97	Podocytes	TENM3
NOL3	7.731831476508e-102	2.97342	0.301	0.061	2.82992763871669e-97	Podocytes	NOL3
CHD3	1.60125805201181e-101	2.52654	0.538	0.195	5.86076459616842e-97	Podocytes	CHD3
FAM98A	4.95706800452156e-101	2.44243	0.487	0.156	1.81433646033494e-96	Podocytes	FAM98A
HMGN3-AS1	6.9660148313889e-101	3.83932	0.157	0.017	2.54963108843665e-96	Podocytes	HMGN3-AS1
PLD3	9.5955312229662e-100	2.35656	0.572	0.224	3.51206038291786e-95	Podocytes	PLD3
PDIA3	3.5660771137308e-99	1.39325	0.864	0.652	1.30521988439661e-94	Podocytes	PDIA3
H2AFJ	1.13984349814781e-98	2.07058	0.665	0.313	4.17194118757079e-94	Podocytes	H2AFJ
CITED2	2.81253247522909e-98	2.18093	0.716	0.377	1.0294150112586e-93	Podocytes	CITED2
RAI14	3.4985175926851e-98	2.36018	0.468	0.144	1.28049242409867e-93	Podocytes	RAI14
PAM	3.77101221255285e-98	2.35554	0.555	0.211	1.38022817991647e-93	Podocytes	PAM
FAM43A	1.01476654433431e-97	1.94153	0.419	0.11	3.714147028918e-93	Podocytes	FAM43A
APBB2	1.85255461129011e-97	2.4616	0.449	0.136	6.78053513278295e-93	Podocytes	APBB2
CNTN1	1.1996997845151e-96	3.34819	0.244	0.042	4.39102118130373e-92	Podocytes	CNTN1
MCUB	1.23446336142114e-96	3.98491	0.129	0.012	4.51825934913752e-92	Podocytes	MCUB
CD47	3.63057307391334e-96	2.38318	0.568	0.227	1.32882605078302e-91	Podocytes	CD47
RHOBTB2	4.74989194510825e-96	3.024	0.208	0.031	1.73850795082907e-91	Podocytes	RHOBTB2
RNF145	4.73834069391236e-95	2.57694	0.47	0.152	1.73428007737886e-90	Podocytes	RNF145
VWA1	6.53491892405102e-95	2.74801	0.388	0.106	2.39184567539192e-90	Podocytes	VWA1
SYNJ2	2.34511866556218e-94	3.00581	0.244	0.042	8.58336882782414e-90	Podocytes	SYNJ2
IL17RD	3.54126036418808e-94	2.78775	0.271	0.052	1.29613670589648e-89	Podocytes	IL17RD
SEL1L	1.50982581620103e-93	2.11866	0.619	0.278	5.52611346987738e-89	Podocytes	SEL1L
PC	2.02312103332058e-93	2.47787	0.252	0.045	7.40482529405667e-89	Podocytes	PC
RAB31	2.93732498779298e-93	2.81097	0.286	0.058	1.07509031878211e-88	Podocytes	RAB31
GABRA2	5.28783768567769e-92	2.65314	0.322	0.073	1.93540147133489e-87	Podocytes	GABRA2
KLHL29	3.27097403919099e-91	4.02904	0.11	0.009	1.1972092080843e-86	Podocytes	KLHL29
ITGA1	4.86391444257275e-89	2.54856	0.434	0.135	1.78024132512605e-84	Podocytes	ITGA1
SPSB1	2.29691457171061e-88	2.25142	0.294	0.062	8.40693702391802e-84	Podocytes	SPSB1
CD2AP	3.95701371957632e-88	1.81397	0.727	0.433	1.44830659150213e-83	Podocytes	CD2AP
PITPNM3	4.16084355667774e-88	3.94587	0.1	0.008	1.52291035017962e-83	Podocytes	PITPNM3
PLPP1	6.50706927494852e-88	2.57106	0.347	0.089	2.38165242532391e-83	Podocytes	PLPP1
NFIC	6.34312071862102e-87	1.67347	0.754	0.466	2.32164561422248e-82	Podocytes	NFIC
PON2	7.36706917573715e-87	2.28835	0.551	0.227	2.69642098901155e-82	Podocytes	PON2
KCNQ1OT1	1.76185239098779e-86	2.00827	0.75	0.397	6.44855593625442e-82	Podocytes	KCNQ1OT1
CACNB2	2.96050435643727e-85	3.22197	0.242	0.046	1.0835741994996e-80	Podocytes	CACNB2
COL3A1	4.11243562119126e-85	3.46814	0.104	0.009	1.50519256171221e-80	Podocytes	COL3A1
BEX4	1.6117796595643e-84	1.81154	0.708	0.421	5.89927473197128e-80	Podocytes	BEX4
SEZ6L2	2.7750788286628e-84	2.47759	0.273	0.057	1.01570660207887e-79	Podocytes	SEZ6L2
TLE4	6.60558525551766e-84	2.17802	0.492	0.178	2.41771025937202e-79	Podocytes	TLE4
EIF5A2	7.65785631845697e-84	2.69042	0.193	0.03	2.80285199111844e-79	Podocytes	EIF5A2
FOXD1	2.82206721098664e-83	3.44914	0.201	0.033	1.03290481989322e-78	Podocytes	FOXD1
GPRC5A	3.91301029730168e-83	1.59121	0.407	0.113	1.43220089891539e-78	Podocytes	GPRC5A
EFEMP1	4.39809965354129e-83	2.32612	0.456	0.154	1.60974845419265e-78	Podocytes	EFEMP1
PLEKHG1	4.76679934897234e-83	3.04945	0.206	0.034	1.74469622971736e-78	Podocytes	PLEKHG1
C1orf115	5.91681472407117e-83	2.13269	0.466	0.16	2.16561335715729e-78	Podocytes	C1orf115
RBMS1	6.84976527257195e-83	1.98377	0.597	0.273	2.50708258741406e-78	Podocytes	RBMS1
WASF2	8.89821501854551e-83	1.94741	0.661	0.354	3.25683567893784e-78	Podocytes	WASF2
NOTCH2	1.40461814126061e-82	2.50043	0.358	0.098	5.14104285882797e-78	Podocytes	NOTCH2
MORF4L1	1.92088272076642e-82	1.25852	0.854	0.694	7.03062284627718e-78	Podocytes	MORF4L1
STN1	2.07679219149548e-82	2.71569	0.311	0.076	7.60126710009262e-78	Podocytes	STN1
TMEM30A	2.20086707002128e-82	1.84142	0.663	0.355	8.05539356298488e-78	Podocytes	TMEM30A
L3MBTL3	3.68382447513333e-82	2.79969	0.22	0.04	1.34831659614355e-77	Podocytes	L3MBTL3
SPTAN1	4.53056088657932e-82	1.67038	0.71	0.416	1.6582305900969e-77	Podocytes	SPTAN1
RFC1	6.14344397925498e-82	1.85603	0.648	0.327	2.24856193084711e-77	Podocytes	RFC1
ANTXR2	1.01454992245905e-81	3.34089	0.129	0.014	3.71335417119237e-77	Podocytes	ANTXR2
EEA1	1.55736122651455e-81	1.96789	0.602	0.284	5.70009782516591e-77	Podocytes	EEA1
JPH1	3.86916341045681e-81	3.8096	0.1	0.008	1.4161524998613e-76	Podocytes	JPH1
SUN2	9.66439080705235e-81	2.23374	0.386	0.112	3.53726367928923e-76	Podocytes	SUN2
TRIB2	1.62064201755568e-80	2.43293	0.403	0.125	5.93171184845556e-76	Podocytes	TRIB2
SOBP	1.68393075537727e-80	2.69085	0.197	0.032	6.16335495775634e-76	Podocytes	SOBP
PRMT2	5.67888833762572e-80	1.89787	0.614	0.293	2.07852992045439e-75	Podocytes	PRMT2
GHR	8.46585018130448e-80	2.5345	0.292	0.069	3.09858582485925e-75	Podocytes	GHR
AXL	1.66391492561087e-79	3.57231	0.15	0.02	6.09009501922834e-75	Podocytes	AXL
BNIP3L	1.78617630204917e-79	1.62725	0.612	0.275	6.53758388313019e-75	Podocytes	BNIP3L
MACF1	4.95516491741311e-79	1.58222	0.752	0.458	1.81363991142237e-74	Podocytes	MACF1
HMGB1	1.11677002406959e-78	0.976335	0.915	0.828	4.08748996509709e-74	Podocytes	HMGB1
PCMTD2	4.00608726813321e-78	2.11331	0.5	0.195	1.46626800100944e-73	Podocytes	PCMTD2
FGFR4	9.73084752439575e-78	2.96191	0.225	0.043	3.56158750240409e-73	Podocytes	FGFR4
HSP90B1	2.44156299799093e-77	0.901068	0.932	0.81	8.93636472894659e-73	Podocytes	HSP90B1
MYLIP	4.77938341920505e-77	2.27405	0.443	0.156	1.74930212526324e-72	Podocytes	MYLIP
QKI	1.1047152283731e-76	1.84398	0.636	0.334	4.04336820736837e-72	Podocytes	QKI
PTPN14	5.6871896213718e-76	2.18877	0.53	0.223	2.08156827331829e-71	Podocytes	PTPN14
PAPSS1	3.67822195204411e-75	2.45483	0.417	0.142	1.34626601666766e-70	Podocytes	PAPSS1
IP6K2	6.31755732766484e-75	2.16969	0.521	0.221	2.31228915749861e-70	Podocytes	IP6K2
PTMA	8.60128189752872e-75	0.679441	0.979	0.94	3.14815518731449e-70	Podocytes	PTMA
PSD3	1.35574130606813e-74	2.66404	0.231	0.047	4.96214875433996e-70	Podocytes	PSD3
MAP1A	2.18376713111871e-74	3.313	0.165	0.025	7.99280607660758e-70	Podocytes	MAP1A
LEPR	3.00432241575096e-74	2.97291	0.22	0.043	1.09961204738901e-69	Podocytes	LEPR
CRIP2	8.18807779410397e-74	1.90247	0.583	0.275	2.99691835341999e-69	Podocytes	CRIP2
TEAD1	5.04446816170693e-73	1.88078	0.583	0.272	1.84632579186635e-68	Podocytes	TEAD1
LAMB2	7.03688749820653e-73	2.39425	0.424	0.149	2.57557119321857e-68	Podocytes	LAMB2
AFAP1L2	2.58934037284307e-72	2.54194	0.25	0.055	9.47724469864293e-68	Podocytes	AFAP1L2
LY6E	2.75557409043123e-72	1.79832	0.458	0.157	1.00856767283873e-67	Podocytes	LY6E
HPS5	3.4913084805016e-72	2.54915	0.316	0.086	1.27785381694839e-67	Podocytes	HPS5
AMOT	5.64123505781727e-72	2.27778	0.273	0.064	2.0647484435117e-67	Podocytes	AMOT
SBDS	6.04412723935906e-72	1.4545	0.756	0.525	2.21221101087781e-67	Podocytes	SBDS
FBXO21	7.08518332073255e-72	1.50945	0.695	0.394	2.59324794722132e-67	Podocytes	FBXO21
INSYN1	9.09067191158154e-72	3.95882	0.102	0.01	3.32727682635796e-67	Podocytes	INSYN1
ATL1	1.58666507213568e-71	3.20412	0.178	0.03	5.80735283052378e-67	Podocytes	ATL1
NRIP1	1.61437823178996e-71	1.78262	0.636	0.331	5.90878576617442e-67	Podocytes	NRIP1
RECK	2.65799068907819e-71	3.35993	0.15	0.022	9.72851172109509e-67	Podocytes	RECK
PLBD1	3.41246907035407e-71	2.54475	0.394	0.133	1.24899780444029e-66	Podocytes	PLBD1
ABRACL	5.2272401914657e-71	1.88917	0.347	0.097	1.91322218247836e-66	Podocytes	ABRACL
PAWR	6.33046575582204e-71	1.73063	0.653	0.366	2.31701377128843e-66	Podocytes	PAWR
CD99	9.2865992145534e-71	2.0208	0.475	0.182	3.39898817851869e-66	Podocytes	CD99
ARHGAP29	2.78188919190048e-70	1.45794	0.699	0.399	1.01819926312749e-65	Podocytes	ARHGAP29
MCC	2.83343927057307e-70	2.80698	0.218	0.044	1.03706710742245e-65	Podocytes	MCC
MAP4	4.74550170122064e-70	1.64566	0.689	0.418	1.73690107766377e-65	Podocytes	MAP4
HMGN1	1.13498299192931e-69	1.35537	0.792	0.598	4.15415124876048e-65	Podocytes	HMGN1
OPTN	1.26897469945882e-69	1.60351	0.591	0.275	4.64457429748924e-65	Podocytes	OPTN
TBXAS1	2.0450758711607e-69	3.38439	0.14	0.019	7.48518219603527e-65	Podocytes	TBXAS1
GALC	3.24276450138141e-69	2.68756	0.286	0.074	1.18688423515061e-64	Podocytes	GALC
SMIM10	3.38678390011291e-69	3.0814	0.144	0.021	1.23959677528033e-64	Podocytes	SMIM10
SPATS2L	4.68820352572112e-69	1.56225	0.638	0.322	1.71592937244919e-64	Podocytes	SPATS2L
AC245297.3	2.24554244891433e-68	2.13991	0.445	0.17	8.21890991727134e-64	Podocytes	AC245297.3
GNPTAB	3.55024516145142e-68	2.3273	0.443	0.171	1.29942523154283e-63	Podocytes	GNPTAB
B2M	6.60136699562105e-68	0.969209	0.962	0.866	2.41616633406726e-63	Podocytes	B2M
SERINC3	9.32834908707186e-68	1.89532	0.549	0.263	3.41426904935917e-63	Podocytes	SERINC3
PLCG2	1.21835663635071e-67	1.62238	0.551	0.237	4.45930712470724e-63	Podocytes	PLCG2
RAPGEF3	1.48988080619122e-67	2.25012	0.352	0.108	5.45311273874049e-63	Podocytes	RAPGEF3
SFMBT2	2.30041464804608e-67	3.45018	0.15	0.023	8.41974765331345e-63	Podocytes	SFMBT2
PCYOX1	3.7798067566137e-67	1.47403	0.689	0.411	1.38344707098818e-62	Podocytes	PCYOX1
EID1	3.9297116076522e-67	1.23438	0.799	0.635	1.43831374551678e-62	Podocytes	EID1
VAMP2	9.88503700557595e-67	1.57907	0.682	0.428	3.61802239441085e-62	Podocytes	VAMP2
PTBP3	2.40149221741647e-66	1.53673	0.648	0.347	8.78970166496602e-62	Podocytes	PTBP3
MYO1C	7.18841478175094e-66	2.13657	0.483	0.207	2.63103169426866e-61	Podocytes	MYO1C
MYL12B	7.38711098649526e-66	0.983423	0.896	0.762	2.70375649216713e-61	Podocytes	MYL12B
SLC48A1	8.96184549574606e-66	2.35149	0.375	0.127	3.28012506989801e-61	Podocytes	SLC48A1
PARD3	2.07402862796044e-65	2.18804	0.428	0.159	7.59115218119799e-61	Podocytes	PARD3
SULT1A2	1.07446105245745e-64	3.83183	0.11	0.013	3.93263489809951e-60	Podocytes	SULT1A2
CDK5RAP2	1.11180775212566e-64	2.33564	0.356	0.116	4.06932755355512e-60	Podocytes	CDK5RAP2
FBXO17	1.8314811507206e-64	2.09668	0.417	0.154	6.70340415975248e-60	Podocytes	FBXO17
BACE1	2.11346529132091e-64	2.41595	0.333	0.103	7.73549431276368e-60	Podocytes	BACE1
PEBP4	3.73431955579339e-64	3.19754	0.108	0.013	1.36679830061594e-59	Podocytes	PEBP4
WFS1	6.95589387074251e-64	2.9566	0.199	0.04	2.54592671563047e-59	Podocytes	WFS1
ABI1	1.51260451061366e-63	2.06671	0.47	0.196	5.53628376929707e-59	Podocytes	ABI1
PTPN13	2.13853091043119e-63	1.64039	0.61	0.323	7.82723698526919e-59	Podocytes	PTPN13
ARMCX3	2.76348430879593e-63	1.64778	0.621	0.353	1.0114628918624e-58	Podocytes	ARMCX3
RELL1	3.38419697231963e-63	2.38027	0.286	0.078	1.23864993383871e-58	Podocytes	RELL1
IMPDH1	5.53776185798066e-63	3.22035	0.121	0.016	2.0268762176395e-58	Podocytes	IMPDH1
LBH	6.69995140752059e-63	1.63458	0.428	0.151	2.45224921466661e-58	Podocytes	LBH
CDK6	1.74031284387649e-62	2.32489	0.396	0.146	6.36971903987236e-58	Podocytes	CDK6
STON2	2.22150498539439e-62	2.36427	0.354	0.116	8.13093039704201e-58	Podocytes	STON2
AKT3	2.74024717592095e-62	2.08138	0.426	0.163	1.00295786885883e-57	Podocytes	AKT3
ROCK1	3.02145385353794e-62	1.75339	0.6	0.331	1.10588232493342e-57	Podocytes	ROCK1
KANK2	3.21809484635654e-62	2.43577	0.358	0.12	1.17785489471496e-57	Podocytes	KANK2
NFE2L1	5.7420792147752e-62	1.54969	0.72	0.491	2.10165841339987e-57	Podocytes	NFE2L1
ETHE1	1.1159856263683e-61	2.34204	0.373	0.131	4.0846189910706e-57	Podocytes	ETHE1
MEGF9	1.81922818218904e-61	2.32089	0.422	0.165	6.65855706963011e-57	Podocytes	MEGF9
ANKRD44	1.85081218808425e-61	2.76469	0.193	0.039	6.77415768960717e-57	Podocytes	ANKRD44
PHF10	2.11592692604392e-61	2.05805	0.428	0.166	7.74450414201335e-57	Podocytes	PHF10
MANSC1	2.73551152788148e-61	2.88734	0.21	0.046	1.0012245743199e-56	Podocytes	MANSC1
SDC2	5.66558098741723e-61	1.69499	0.572	0.289	2.07365929720458e-56	Podocytes	SDC2
TCEAL3	9.00477006146719e-61	1.74357	0.587	0.315	3.29583589019761e-56	Podocytes	TCEAL3
TPM4	1.71650031461837e-60	1.01166	0.6	0.261	6.28256280153471e-56	Podocytes	TPM4
PLCD3	2.04023719949415e-60	2.74906	0.148	0.024	7.46747217386853e-56	Podocytes	PLCD3
AL035530.2	3.56010725432695e-60	3.14462	0.14	0.022	1.30303485615621e-55	Podocytes	AL035530.2
CSDC2	4.24839996560448e-60	2.27044	0.208	0.045	1.5549568714109e-55	Podocytes	CSDC2
COL4A5	1.03211281223031e-59	2.42629	0.275	0.076	3.77763610404416e-55	Podocytes	COL4A5
NXN	1.23154897287132e-59	3.23362	0.125	0.018	4.50759239560631e-55	Podocytes	NXN
DLG2	2.21872737920897e-59	2.69969	0.182	0.036	8.12076408064276e-55	Podocytes	DLG2
PALMD	3.08166344350645e-59	3.22028	0.131	0.02	1.1279196369578e-54	Podocytes	PALMD
LCA5	4.5027571545456e-59	2.61947	0.212	0.048	1.64805414613524e-54	Podocytes	LCA5
MXRA7	6.57895569598601e-59	1.96286	0.485	0.219	2.40796357428784e-54	Podocytes	MXRA7
LNX2	1.38592392683589e-58	2.44268	0.225	0.053	5.07262016461205e-54	Podocytes	LNX2
SGK1	2.972009555578e-58	1.40359	0.595	0.292	1.0877852174371e-53	Podocytes	SGK1
APOL2	7.37215250728136e-58	2.55594	0.258	0.069	2.69828153919005e-53	Podocytes	APOL2
MED4	8.27504700126678e-58	1.85621	0.542	0.276	3.02874995293365e-53	Podocytes	MED4
KIF5B	1.5521613823953e-57	1.32173	0.716	0.477	5.68106587570504e-53	Podocytes	KIF5B
FAM126A	1.7576570292544e-57	2.57229	0.167	0.032	6.43320049277403e-53	Podocytes	FAM126A
UNC119	3.24670875880938e-57	2.55734	0.263	0.072	1.18832787281182e-52	Podocytes	UNC119
ERLEC1	3.62828397317216e-57	1.74865	0.54	0.272	1.32798821702074e-52	Podocytes	ERLEC1
JHY	2.22203687367961e-56	2.32271	0.22	0.052	8.13287716135473e-52	Podocytes	JHY
HSPA12A	2.50421910565271e-56	1.98876	0.398	0.153	9.1656923485995e-52	Podocytes	HSPA12A
UTRN	5.60828636052963e-56	1.56162	0.593	0.317	2.05268889081745e-51	Podocytes	UTRN
CLSTN2	1.06206404123128e-55	1.58522	0.21	0.047	3.88726059731062e-51	Podocytes	CLSTN2
KIF2A	1.72368847960081e-55	2.18073	0.381	0.143	6.30887220418691e-51	Podocytes	KIF2A
MYL6	2.23030162936127e-55	0.785915	0.907	0.858	8.1631269936252e-51	Podocytes	MYL6
CCSER2	2.61830532177452e-55	1.79802	0.508	0.243	9.58325930822691e-51	Podocytes	CCSER2
SKP1	4.12454967215435e-55	0.835755	0.881	0.777	1.50962642550521e-50	Podocytes	SKP1
RFLNB	5.70835258029651e-55	3.23316	0.121	0.018	2.08931412791433e-50	Podocytes	RFLNB
FNBP1L	7.96239758386476e-55	1.34782	0.703	0.47	2.91431713967034e-50	Podocytes	FNBP1L
CEP85L	1.14262637888755e-54	2.86176	0.206	0.048	4.18212680936634e-50	Podocytes	CEP85L
SYDE1	2.12776186449402e-54	3.07806	0.127	0.02	7.78782120023454e-50	Podocytes	SYDE1
HLA-A	4.05286273775981e-54	0.928318	0.886	0.724	1.48338829064747e-49	Podocytes	HLA-A
TXNRD2	4.87204906784852e-54	2.59985	0.299	0.096	1.78321867932324e-49	Podocytes	TXNRD2
APPBP2	4.96694990633919e-54	1.98508	0.392	0.153	1.81795333521921e-49	Podocytes	APPBP2
CAMSAP2	5.57598541192225e-54	2.21156	0.403	0.163	2.04086642061766e-49	Podocytes	CAMSAP2
SLC6A6	9.83112236191181e-54	2.09885	0.199	0.045	3.59828909568334e-49	Podocytes	SLC6A6
SEPTIN2	2.00889590458258e-53	1.2619	0.722	0.53	7.35275990036271e-49	Podocytes	SEPTIN2
RBM43	2.80144733922786e-53	2.14002	0.305	0.098	1.02535774063079e-48	Podocytes	RBM43
SOX2-OT	3.1229421499862e-53	3.33749	0.102	0.013	1.14302805631645e-48	Podocytes	SOX2-OT
LRFN4	3.56154821653437e-53	3.31244	0.119	0.018	1.30356226273374e-48	Podocytes	LRFN4
MALAT1	5.87198138566905e-53	0.64655	0.992	0.927	2.14920390696873e-48	Podocytes	MALAT1
PTPN21	6.1817300386307e-53	2.44933	0.286	0.089	2.26257501143922e-48	Podocytes	PTPN21
UGGT2	6.46837078868065e-53	2.31159	0.331	0.114	2.36748839236501e-48	Podocytes	UGGT2
JAZF1	1.36452214346535e-52	2.98901	0.157	0.03	4.99428749729754e-48	Podocytes	JAZF1
A1BG	1.8082183679227e-52	2.73215	0.174	0.037	6.61826004843389e-48	Podocytes	A1BG
ZBTB38	1.95667714509142e-52	1.46971	0.585	0.324	7.16163401874909e-48	Podocytes	ZBTB38
TMED9	2.2651959304982e-52	1.6707	0.581	0.341	8.29084362521646e-48	Podocytes	TMED9
HIPK3	3.42442181710019e-52	1.52758	0.602	0.354	1.25337262927684e-47	Podocytes	HIPK3
FNDC3B	3.95363291716165e-52	1.68809	0.506	0.249	1.44706918401034e-47	Podocytes	FNDC3B
NORAD	4.81145612587005e-52	1.08706	0.771	0.599	1.7610410566297e-47	Podocytes	NORAD
ARF6	8.1937360982336e-52	1.58622	0.557	0.305	2.99898934931448e-47	Podocytes	ARF6
FIGN	2.19818694382398e-51	2.61093	0.157	0.031	8.04558403309015e-47	Podocytes	FIGN
FAM20C	2.26172604092403e-51	1.63322	0.347	0.121	8.27814348238603e-47	Podocytes	FAM20C
CYB5R3	4.51668762636319e-51	1.57253	0.557	0.301	1.65315283812519e-46	Podocytes	CYB5R3
PTMS	6.67843895471873e-51	1.01072	0.797	0.608	2.4443754418166e-46	Podocytes	PTMS
MTMR6	1.52421001576448e-50	1.91771	0.343	0.124	5.57876107869958e-46	Podocytes	MTMR6
PLEKHA5	1.56022441111071e-50	1.49855	0.555	0.299	5.71057736710632e-46	Podocytes	PLEKHA5
KDELR3	1.64872083545069e-50	2.7713	0.216	0.056	6.03448312983305e-46	Podocytes	KDELR3
PSMD1	2.18680591654864e-50	1.70438	0.517	0.269	8.00392833515968e-46	Podocytes	PSMD1
UNC5D	3.74747212002104e-50	2.9578	0.11	0.016	1.3716122706489e-45	Podocytes	UNC5D
TET3	7.76188921583417e-50	2.70122	0.155	0.031	2.84092907188746e-45	Podocytes	TET3
EFEMP2	1.16776026617971e-49	2.16135	0.305	0.103	4.27411935024435e-45	Podocytes	EFEMP2
UBE2Q2	1.47625058301947e-49	1.9148	0.339	0.124	5.40322475890955e-45	Podocytes	UBE2Q2
P3H2	1.55564768130339e-49	1.72548	0.464	0.217	5.69382607833855e-45	Podocytes	P3H2
USP46-AS1	2.87889587474622e-49	2.77552	0.138	0.025	1.05370467911586e-44	Podocytes	USP46-AS1
SPATA13	3.10578465830803e-49	1.75167	0.494	0.241	1.13674824278732e-44	Podocytes	SPATA13
ZSWIM6	5.2462070310229e-49	2.13225	0.303	0.102	1.92016423542469e-44	Podocytes	ZSWIM6
CCPG1	7.51785775276739e-49	1.3214	0.653	0.428	2.75161111609039e-44	Podocytes	CCPG1
EPDR1	1.54092767134295e-48	2.26044	0.261	0.079	5.63994936988231e-44	Podocytes	EPDR1
HSPB2	1.64200683927693e-48	2.81632	0.144	0.028	6.00990923243749e-44	Podocytes	HSPB2
ARPC5	3.74272177149163e-48	1.40551	0.625	0.386	1.36987359558365e-43	Podocytes	ARPC5
SEC62	4.9161196254154e-48	0.8684	0.85	0.737	1.79934894409829e-43	Podocytes	SEC62
ADD3	2.67844344609675e-47	1.23307	0.642	0.413	9.80337085705872e-43	Podocytes	ADD3
NR2F1	2.95755347778172e-47	1.76838	0.292	0.096	1.08249414840289e-42	Podocytes	NR2F1
FKBP7	3.22584959422527e-47	3.12295	0.117	0.019	1.18069320998239e-42	Podocytes	FKBP7
CGNL1	3.46596096152099e-47	1.22598	0.686	0.442	1.2685763715263e-42	Podocytes	CGNL1
PVR	4.05088942513892e-47	2.19041	0.292	0.099	1.4826660384951e-42	Podocytes	PVR
SPINT2	5.06771231778493e-47	1.12977	0.752	0.6	1.85483338543246e-42	Podocytes	SPINT2
GTDC1	1.07432116354271e-46	2.72456	0.146	0.029	3.93212289068269e-42	Podocytes	GTDC1
NT5E	4.11226493336981e-46	2.45556	0.15	0.031	1.50513008826268e-41	Podocytes	NT5E
NEDD9	4.11736512706798e-46	1.08566	0.68	0.426	1.50699681015815e-41	Podocytes	NEDD9
PCMT1	5.17266545498353e-46	1.74733	0.487	0.257	1.89324728317852e-41	Podocytes	PCMT1
VAMP3	1.11631873600775e-45	1.7248	0.422	0.19	4.08583820566197e-41	Podocytes	VAMP3
CALR	1.4351054003001e-45	0.936069	0.82	0.693	5.2526292756384e-41	Podocytes	CALR
MED21	2.32241852148792e-45	1.8515	0.419	0.189	8.50028403049795e-41	Podocytes	MED21
NEK7	2.43638986112264e-45	1.84133	0.358	0.144	8.91743053069497e-41	Podocytes	NEK7
BICD1	2.61825669414431e-45	1.97347	0.237	0.069	9.5830813262376e-41	Podocytes	BICD1
SH3RF1	6.88815758221166e-45	1.70694	0.417	0.188	2.52113455666529e-40	Podocytes	SH3RF1
STX7	8.26336561820455e-45	1.47096	0.504	0.263	3.02447444991905e-40	Podocytes	STX7
SMAD5	9.16922776675592e-45	1.67547	0.481	0.25	3.35602905491033e-40	Podocytes	SMAD5
HEBP1	9.35175244184556e-45	1.70955	0.475	0.243	3.4228349112399e-40	Podocytes	HEBP1
NAPEPLD	1.06272145859056e-44	1.93833	0.324	0.121	3.88966681058731e-40	Podocytes	NAPEPLD
CTSD	1.28775690572366e-44	0.885385	0.831	0.674	4.71331905063915e-40	Podocytes	CTSD
SLC25A37	1.39960481276696e-44	1.82127	0.375	0.154	5.12269357520833e-40	Podocytes	SLC25A37
SLC17A5	3.09296418713616e-44	1.77992	0.303	0.107	1.13205582213371e-39	Podocytes	SLC17A5
EDIL3	3.20405751292967e-44	2.2184	0.169	0.039	1.17271709030739e-39	Podocytes	EDIL3
SCARB2	3.89195490023646e-44	1.3729	0.589	0.355	1.42449441303555e-39	Podocytes	SCARB2
ZFYVE9	5.16136799290523e-44	1.96366	0.316	0.117	1.88911229908324e-39	Podocytes	ZFYVE9
JAM3	6.89908221948741e-44	2.78601	0.15	0.033	2.52513308315459e-39	Podocytes	JAM3
METTL5	8.1571922357841e-44	1.76834	0.443	0.218	2.98561393021934e-39	Podocytes	METTL5
RHOQ	8.22605379943284e-44	1.49221	0.517	0.278	3.01081795113042e-39	Podocytes	RHOQ
DPY19L3	9.88896479876718e-44	2.46017	0.218	0.063	3.61946000599678e-39	Podocytes	DPY19L3
ARHGAP21	1.94871512682224e-43	1.66706	0.451	0.219	7.13249223568208e-39	Podocytes	ARHGAP21
MTRES1	2.29837875151141e-43	1.97531	0.333	0.131	8.41229606840691e-39	Podocytes	MTRES1
NDRG1	3.83723256993031e-43	0.911948	0.725	0.479	1.40446549292019e-38	Podocytes	NDRG1
TXNRD1	4.0745681508608e-43	1.72541	0.449	0.224	1.49133268889656e-38	Podocytes	TXNRD1
ETS2	9.67219601592143e-43	1.24204	0.515	0.259	3.5401204637874e-38	Podocytes	ETS2
ME1	1.34304736625098e-42	2.50039	0.108	0.018	4.91568766521519e-38	Podocytes	ME1
MAP2	1.61574321695637e-42	2.843	0.133	0.027	5.91378174838202e-38	Podocytes	MAP2
FAM13B	2.41219880943359e-42	1.83452	0.341	0.136	8.8288888624079e-38	Podocytes	FAM13B
CAVIN1	2.49984062720452e-42	1.5191	0.32	0.116	9.14966667963126e-38	Podocytes	CAVIN1
DNAJC3	4.03771358491168e-42	1.35883	0.595	0.387	1.47784354921352e-37	Podocytes	DNAJC3
SH3GLB1	4.21054797479485e-42	1.41065	0.576	0.358	1.54110266425466e-37	Podocytes	SH3GLB1
SDC3	5.14053998890014e-42	2.9319	0.1	0.016	1.88148904133734e-37	Podocytes	SDC3
PNMA1	5.33778233347552e-42	1.92555	0.309	0.116	1.95368171187537e-37	Podocytes	PNMA1
ALDH3B1	7.39396576278343e-42	2.18152	0.14	0.029	2.70626540883636e-37	Podocytes	ALDH3B1
BCAR3	9.83389015013074e-42	2.28911	0.263	0.088	3.59930213384935e-37	Podocytes	BCAR3
KAT7	1.01923008750857e-41	1.95075	0.352	0.148	3.7304840432901e-37	Podocytes	KAT7
OAS1	1.39556318964232e-41	2.82262	0.104	0.017	5.10790083040987e-37	Podocytes	OAS1
ALCAM	5.01664154760605e-41	1.51262	0.394	0.172	1.83614097283929e-36	Podocytes	ALCAM
RABGAP1L	5.5779625148759e-41	1.91159	0.333	0.134	2.04159006006973e-36	Podocytes	RABGAP1L
ARHGEF40	7.82708725038565e-41	2.43477	0.197	0.055	2.86479220451365e-36	Podocytes	ARHGEF40
HMGN3	8.62517124804252e-41	1.08046	0.699	0.51	3.15689892849604e-36	Podocytes	HMGN3
FLNA	8.63287410585219e-41	1.58072	0.441	0.211	3.15971825148296e-36	Podocytes	FLNA
ST3GAL1	9.72399922834571e-41	1.45448	0.309	0.112	3.55908095756681e-36	Podocytes	ST3GAL1
AC068888.1	4.69084764941819e-40	2.35574	0.218	0.067	1.71689714816355e-35	Podocytes	AC068888.1
THAP5	5.27576427796822e-40	1.63339	0.405	0.19	1.93098248337915e-35	Podocytes	THAP5
ZNF503	8.18356238887785e-40	1.35002	0.449	0.216	2.99526566995318e-35	Podocytes	ZNF503
CAMK2G	1.34001314455261e-39	2.08265	0.22	0.067	4.90458211037702e-35	Podocytes	CAMK2G
TPM3	1.36408260340564e-39	1.12347	0.689	0.515	4.99267873672499e-35	Podocytes	TPM3
BTG3	1.36509167314028e-39	1.5079	0.489	0.257	4.99637203286074e-35	Podocytes	BTG3
HLA-B	1.51186374923676e-39	0.959452	0.792	0.598	5.53357250858145e-35	Podocytes	HLA-B
EVL	1.62742721512925e-39	2.18667	0.263	0.092	5.95654635009457e-35	Podocytes	EVL
HMCES	1.71606972511448e-39	2.18226	0.256	0.089	6.28098680089153e-35	Podocytes	HMCES
DUBR	1.95192093998794e-39	2.69798	0.125	0.025	7.14422583244986e-35	Podocytes	DUBR
ASCC2	2.34125185870043e-39	2.28825	0.222	0.069	8.56921592802945e-35	Podocytes	ASCC2
GABARAPL2	2.50224803980412e-39	1.12657	0.674	0.503	9.15847805048706e-35	Podocytes	GABARAPL2
NUCKS1	2.6126399913209e-39	0.737007	0.847	0.752	9.56252363223362e-35	Podocytes	NUCKS1
CD46	2.83111443881354e-39	0.948525	0.769	0.618	1.03621619575014e-34	Podocytes	CD46
DCTD	3.5030261996338e-39	1.80478	0.333	0.137	1.28214261932797e-34	Podocytes	DCTD
SRFBP1	3.74785456505464e-39	1.93387	0.381	0.175	1.37175224935565e-34	Podocytes	SRFBP1
HLA-E	4.25075849691742e-39	1.06172	0.742	0.55	1.55582011745675e-34	Podocytes	HLA-E
LIX1L	4.54709119930169e-39	2.55779	0.136	0.029	1.66428084985641e-34	Podocytes	LIX1L
ZNF124	4.97948550686936e-39	2.11558	0.22	0.068	1.82254149036925e-34	Podocytes	ZNF124
MED27	5.02634617432752e-39	2.49856	0.203	0.06	1.83969296326561e-34	Podocytes	MED27
ANKRD12	5.4011619045364e-39	1.10578	0.653	0.456	1.97687926867937e-34	Podocytes	ANKRD12
RBPMS	9.28498905242293e-39	1.24247	0.553	0.327	3.39839884307732e-34	Podocytes	RBPMS
STAT1	1.46805603118649e-38	1.76948	0.443	0.224	5.37323187974568e-34	Podocytes	STAT1
TSHZ1	1.59819036836898e-38	2.05839	0.278	0.103	5.8495365672673e-34	Podocytes	TSHZ1
OSTF1	1.98314295811759e-38	1.84426	0.286	0.106	7.25850154100619e-34	Podocytes	OSTF1
S100A16	2.28144529054657e-38	1.52788	0.424	0.206	8.35031790792948e-34	Podocytes	S100A16
PWWP3A	2.54062979737476e-38	1.74731	0.381	0.178	9.29895912137134e-34	Podocytes	PWWP3A
HIPK2	3.09480837854326e-38	1.12407	0.691	0.549	1.13273081463062e-33	Podocytes	HIPK2
JAK2	3.11026333514762e-38	2.66012	0.182	0.05	1.13838748329738e-33	Podocytes	JAK2
SUCO	3.85688175260087e-38	1.46379	0.481	0.263	1.41165729026944e-33	Podocytes	SUCO
DANCR	4.23488209983737e-38	1.3116	0.593	0.39	1.55000919736148e-33	Podocytes	DANCR
SCOC	4.42876050052276e-38	1.30175	0.597	0.39	1.62097063079634e-33	Podocytes	SCOC
BAIAP2	4.87182501948379e-38	1.80321	0.333	0.136	1.78313667538126e-33	Podocytes	BAIAP2
RABAC1	1.29934954794044e-37	1.21286	0.646	0.462	4.75574928041682e-33	Podocytes	RABAC1
PTPRA	2.33506267867639e-37	1.57064	0.487	0.281	8.54656291022346e-33	Podocytes	PTPRA
GOLGB1	2.66656817395662e-37	0.806996	0.801	0.652	9.75990617349864e-33	Podocytes	GOLGB1
CPQ	2.84048639471371e-37	1.54255	0.517	0.302	1.03964642532916e-32	Podocytes	CPQ
RHEB	3.94424425712235e-37	1.1844	0.608	0.406	1.44363284054935e-32	Podocytes	RHEB
DPYSL2	7.08099451457263e-37	1.5061	0.373	0.166	2.59171480227873e-32	Podocytes	DPYSL2
TUBB2A	7.75056152042679e-37	1.53696	0.449	0.235	2.83678302209141e-32	Podocytes	TUBB2A
COA8	1.09645162699547e-36	1.36923	0.449	0.235	4.0131225999661e-32	Podocytes	COA8
ANKRD65	1.24308241707705e-36	3.03681	0.119	0.025	4.54980595474371e-32	Podocytes	ANKRD65
NUDCD1	1.38393649521379e-36	2.18481	0.222	0.072	5.06534596613199e-32	Podocytes	NUDCD1
SLC31A2	1.99896120864674e-36	1.85697	0.212	0.065	7.31639791976794e-32	Podocytes	SLC31A2
HLA-C	6.79291650583032e-36	1.07576	0.746	0.57	2.48627537029896e-31	Podocytes	HLA-C
RASSF8-AS1	7.45294119695313e-36	1.49859	0.432	0.219	2.72785100749681e-31	Podocytes	RASSF8-AS1
SARAF	8.17300906481008e-36	0.995069	0.72	0.569	2.99140304781114e-31	Podocytes	SARAF
SGTB	1.16384338310405e-35	2.08563	0.146	0.036	4.25978316649912e-31	Podocytes	SGTB
SELENOP	1.24176522829009e-35	0.617403	0.803	0.657	4.54498491206456e-31	Podocytes	SELENOP
MBD2	1.36599217683393e-35	1.5298	0.468	0.259	4.99966796642985e-31	Podocytes	MBD2
WWC3	1.4020704628807e-35	2.20004	0.195	0.058	5.13171810118967e-31	Podocytes	WWC3
PJA2	1.75330175700089e-35	1.17621	0.625	0.442	6.41725976079896e-31	Podocytes	PJA2
SLC44A2	1.83825995715389e-35	1.6406	0.396	0.197	6.72821526917896e-31	Podocytes	SLC44A2
KIF13A	2.25619459973411e-35	1.77356	0.265	0.097	8.25789785448682e-31	Podocytes	KIF13A
PPP2R2B	2.34541411477334e-35	2.22191	0.197	0.06	8.58445020148191e-31	Podocytes	PPP2R2B
KLF2	3.03309031166335e-35	1.56432	0.407	0.193	1.1101413849719e-30	Podocytes	KLF2
GXYLT1	3.7872651533282e-35	1.92747	0.284	0.111	1.38617691876965e-30	Podocytes	GXYLT1
CNBP	6.7082144346062e-35	1.06035	0.686	0.538	2.45527356521022e-30	Podocytes	CNBP
ZFHX2	1.20934912587634e-34	2.931	0.133	0.032	4.42633873561999e-30	Podocytes	ZFHX2
ATXN10	1.31915786656251e-34	1.66989	0.426	0.228	4.82824970740543e-30	Podocytes	ATXN10
WASHC1	1.40269020543148e-34	2.45644	0.21	0.068	5.13398642089975e-30	Podocytes	WASHC1
STARD3NL	1.42248939922217e-34	1.82181	0.318	0.134	5.20645345009308e-30	Podocytes	STARD3NL
CTTNBP2	1.77332428362674e-34	1.49899	0.322	0.133	6.49054421050224e-30	Podocytes	CTTNBP2
ZNF25	1.94088919424678e-34	2.32952	0.146	0.037	7.10384853986263e-30	Podocytes	ZNF25
GPNMB	2.12102308592022e-34	1.32652	0.413	0.201	7.76315659677661e-30	Podocytes	GPNMB
SEPTIN10	2.2455389548745e-34	1.49771	0.426	0.218	8.21889712873616e-30	Podocytes	SEPTIN10
TUBB6	2.4067054477671e-34	1.81453	0.159	0.042	8.80878260937238e-30	Podocytes	TUBB6
RAB2A	3.56628302766847e-34	1.00019	0.699	0.565	1.30529525095694e-29	Podocytes	RAB2A
PSIP1	3.97962056877358e-34	1.45631	0.481	0.282	1.45658092437682e-29	Podocytes	PSIP1
RCN2	5.66178754178767e-34	1.38699	0.508	0.31	2.0722708581697e-29	Podocytes	RCN2
ZADH2	6.3331643826741e-34	1.79628	0.356	0.168	2.31800149570255e-29	Podocytes	ZADH2
ESYT1	7.34064059843483e-34	2.18308	0.233	0.082	2.68674786543313e-29	Podocytes	ESYT1
SAE1	7.34678766917217e-34	2.20788	0.195	0.061	2.6889977547937e-29	Podocytes	SAE1
CSPP1	7.82102476720033e-34	1.60095	0.339	0.15	2.86257327504299e-29	Podocytes	CSPP1
DYNLRB1	8.12660900745123e-34	0.917896	0.71	0.549	2.97442016281722e-29	Podocytes	DYNLRB1
MIER1	8.60699059471984e-34	1.47649	0.498	0.297	3.15024462757341e-29	Podocytes	MIER1
NLK	8.69022393070346e-34	2.05015	0.229	0.08	3.18070886087677e-29	Podocytes	NLK
PHACTR2	9.32300416846512e-34	1.59016	0.386	0.187	3.41231275569992e-29	Podocytes	PHACTR2
ERVMER34-1	1.04080440124009e-33	2.59076	0.119	0.026	3.80944818897886e-29	Podocytes	ERVMER34-1
EHD4	1.09288892201158e-33	1.70331	0.328	0.143	4.0000827434546e-29	Podocytes	EHD4
HSPA13	1.1212313633729e-33	2.06933	0.269	0.105	4.10381891308115e-29	Podocytes	HSPA13
CAND1	1.82881268478138e-33	1.46872	0.47	0.268	6.69363730756833e-29	Podocytes	CAND1
CD63	1.95639410480963e-33	0.629406	0.881	0.795	7.16059806301371e-29	Podocytes	CD63
TMED3	2.74287182797878e-33	1.80557	0.335	0.153	1.00391851775851e-28	Podocytes	TMED3
ERBIN	2.9057993421619e-33	1.30097	0.511	0.311	1.06355161722468e-28	Podocytes	ERBIN
TCEAL4	3.16589769302385e-33	0.924629	0.712	0.547	1.15875021462366e-28	Podocytes	TCEAL4
SULT1A1	4.79901537319366e-33	2.00887	0.284	0.116	1.75648761674261e-28	Podocytes	SULT1A1
NSRP1	6.19563215675533e-33	1.2955	0.515	0.306	2.26766332569402e-28	Podocytes	NSRP1
ECM2	7.44032892901973e-33	1.90557	0.119	0.026	2.72323479131051e-28	Podocytes	ECM2
NOS1AP	7.44282995805718e-33	2.14017	0.235	0.085	2.72415019294851e-28	Podocytes	NOS1AP
ELOB	7.47955864931126e-33	0.779412	0.782	0.671	2.73759326123441e-28	Podocytes	ELOB
IGFBP4	1.14021958467482e-32	1.12485	0.386	0.173	4.1733177018683e-28	Podocytes	IGFBP4
H3F3A	1.51349109028625e-32	0.58885	0.869	0.836	5.53952873955669e-28	Podocytes	H3F3A
EIF1AY	1.58511302490263e-32	1.75923	0.341	0.158	5.80167218244613e-28	Podocytes	EIF1AY
DYNLT3	2.08761373323933e-32	1.26187	0.477	0.272	7.64087502502928e-28	Podocytes	DYNLT3
DNAJB9	2.39923781075768e-32	1.37345	0.445	0.242	8.78145031115418e-28	Podocytes	DNAJB9
FCHSD2	2.67319746533854e-32	2.2547	0.182	0.056	9.78417004288559e-28	Podocytes	FCHSD2
P4HTM	5.22635271376452e-32	1.62937	0.39	0.201	1.91289735676495e-27	Podocytes	P4HTM
PARK7	7.26648298438323e-32	0.837892	0.756	0.646	2.65960543711411e-27	Podocytes	PARK7
CD59	1.31414865686698e-31	0.743549	0.805	0.689	4.80991549899884e-27	Podocytes	CD59
WWC2	1.37983332415852e-31	1.26357	0.53	0.332	5.05032794975258e-27	Podocytes	WWC2
PIK3IP1	1.42168551830455e-31	2.0617	0.235	0.088	5.20351116554647e-27	Podocytes	PIK3IP1
DOCK4	2.90711010585007e-31	2.50742	0.138	0.035	1.06403136984218e-26	Podocytes	DOCK4
AIF1L	3.72013199371646e-31	0.868172	0.686	0.504	1.36160551102016e-26	Podocytes	AIF1L
ZNF189	5.53473410644542e-31	1.8448	0.222	0.079	2.02576803030009e-26	Podocytes	ZNF189
SSBP2	7.63728698815501e-31	1.84138	0.261	0.103	2.79532341053462e-26	Podocytes	SSBP2
RSPH3	9.91231393364442e-31	1.66178	0.301	0.129	3.62800602285319e-26	Podocytes	RSPH3
MIR503HG	1.03141804435237e-30	2.40985	0.186	0.06	3.77509318413411e-26	Podocytes	MIR503HG
ENDOD1	1.2708970482566e-30	1.65551	0.324	0.148	4.65161028632398e-26	Podocytes	ENDOD1
CBX7	1.43236480674064e-30	1.66979	0.258	0.102	5.24259842915141e-26	Podocytes	CBX7
ARF1	1.54779236473921e-30	0.917638	0.676	0.531	5.66507483418198e-26	Podocytes	ARF1
MGAT4B	1.69909837799994e-30	1.72359	0.343	0.164	6.2188699733176e-26	Podocytes	MGAT4B
POLI	1.80239109568378e-30	1.89041	0.267	0.108	6.59693164931219e-26	Podocytes	POLI
PRDX6	1.94737621645279e-30	0.812439	0.748	0.652	7.12759168983886e-26	Podocytes	PRDX6
SMIM1	1.99918428811269e-30	1.73651	0.231	0.085	7.31721441292124e-26	Podocytes	SMIM1
DIPK2A	2.04233702366907e-30	1.90034	0.212	0.074	7.47515774033118e-26	Podocytes	DIPK2A
BMERB1	2.05042351642429e-30	1.79709	0.252	0.099	7.50475511246453e-26	Podocytes	BMERB1
CIRBP	2.38086417313592e-30	0.754528	0.792	0.677	8.7142009600948e-26	Podocytes	CIRBP
HSPB8	3.15029493028546e-30	1.3403	0.261	0.098	1.15303944743378e-25	Podocytes	HSPB8
MACROD2	3.37197167118641e-30	2.12152	0.193	0.064	1.23417535137094e-25	Podocytes	MACROD2
CD164	4.06916049574291e-30	0.82561	0.714	0.567	1.48935343304686e-25	Podocytes	CD164
TULP4	5.55396734176078e-30	1.5149	0.383	0.195	2.03280758675786e-25	Podocytes	TULP4
ATP10D	6.16424196455981e-30	1.8556	0.314	0.143	2.25617420144853e-25	Podocytes	ATP10D
FAM47E	6.83257032121579e-30	2.18379	0.176	0.055	2.50078906326819e-25	Podocytes	FAM47E
IQSEC2	7.24488868046431e-30	2.09071	0.14	0.037	2.65170170593674e-25	Podocytes	IQSEC2
EML4	9.01377562139841e-30	1.50248	0.422	0.228	3.29913201518803e-25	Podocytes	EML4
CHST12	1.01075204843209e-29	2.30761	0.186	0.062	3.69945357246628e-25	Podocytes	CHST12
GET1	1.15782602871431e-29	1.76872	0.301	0.135	4.23775904769725e-25	Podocytes	GET1
TAF3	1.29978099168973e-29	1.75291	0.29	0.127	4.75732840768356e-25	Podocytes	TAF3
ZNF37A	1.55509971257779e-29	1.5651	0.369	0.186	5.69182045800596e-25	Podocytes	ZNF37A
MANEA	1.69570282280067e-29	1.84661	0.271	0.114	6.20644190173272e-25	Podocytes	MANEA
TM2D1	1.97870609913408e-29	1.53366	0.377	0.195	7.24226219344064e-25	Podocytes	TM2D1
PIEZO1	2.12287753242347e-29	2.31928	0.174	0.054	7.76994405642313e-25	Podocytes	PIEZO1
IFITM2	2.39894402536928e-29	1.21805	0.496	0.297	8.7803750272541e-25	Podocytes	IFITM2
CANX	2.79673424149657e-29	0.751596	0.799	0.7	1.02363269973016e-24	Podocytes	CANX
FAM219A	2.88048392414035e-29	2.39422	0.106	0.024	1.05428592107461e-24	Podocytes	FAM219A
IL10RB	2.98221870974959e-29	1.9387	0.203	0.071	1.09152186995545e-24	Podocytes	IL10RB
TMEM245	4.78967675154615e-29	1.34428	0.513	0.328	1.75306958783341e-24	Podocytes	TMEM245
DNAJC10	5.51365720234654e-29	1.30912	0.445	0.257	2.01805367263086e-24	Podocytes	DNAJC10
PLXDC2	5.77470175793494e-29	1.46839	0.331	0.152	2.11359859042177e-24	Podocytes	PLXDC2
RHOA	7.11651413229828e-29	0.823902	0.697	0.563	2.60471533756249e-24	Podocytes	RHOA
TGOLN2	7.54795710997985e-29	0.939389	0.695	0.551	2.76262778182372e-24	Podocytes	TGOLN2
FAM200B	7.77944727111616e-29	1.22954	0.536	0.36	2.84735549570123e-24	Podocytes	FAM200B
LINC00472	8.57252657039401e-29	0.952569	0.686	0.484	3.13763045002991e-24	Podocytes	LINC00472
BLVRA	8.67791541884823e-29	1.52477	0.337	0.162	3.17620382245264e-24	Podocytes	BLVRA
WWTR1	9.03245276671167e-29	1.02617	0.549	0.351	3.30596803714414e-24	Podocytes	WWTR1
AFAP1	9.82794038450595e-29	2.01787	0.146	0.041	3.59712446013302e-24	Podocytes	AFAP1
MPHOSPH8	1.03992366971361e-28	1.13423	0.593	0.42	3.80622462351877e-24	Podocytes	MPHOSPH8
TMSB10	1.12939966010629e-28	0.452154	0.818	0.716	4.13371569595504e-24	Podocytes	TMSB10
DUSP14	1.16782039836634e-28	2.03119	0.195	0.066	4.27433944006064e-24	Podocytes	DUSP14
KTN1	1.24230056459118e-28	0.670986	0.801	0.722	4.54694429646018e-24	Podocytes	KTN1
TFPI	1.26863304093661e-28	1.05467	0.485	0.277	4.6433237931321e-24	Podocytes	TFPI
FMNL2	1.541429394136e-28	1.9031	0.248	0.099	5.64178572547717e-24	Podocytes	FMNL2
ERC1	1.59411400162966e-28	1.36914	0.373	0.187	5.83461665736471e-24	Podocytes	ERC1
YWHAE	1.67446271400592e-28	0.600172	0.828	0.754	6.12870097953307e-24	Podocytes	YWHAE
PAQR7	1.68058733063954e-28	1.62781	0.233	0.088	6.15111768887377e-24	Podocytes	PAQR7
SERPINB1	1.91608289638455e-28	1.05669	0.506	0.307	7.01305500905708e-24	Podocytes	SERPINB1
TMEM47	2.0124732822423e-28	1.48677	0.318	0.147	7.36585346033505e-24	Podocytes	TMEM47
ATXN2	2.09291312806812e-28	1.42864	0.447	0.259	7.66027134004214e-24	Podocytes	ATXN2
C11orf58	2.09878586836757e-28	0.868639	0.695	0.562	7.68176615681214e-24	Podocytes	C11orf58
MDM1	2.37070488601361e-28	2.05044	0.155	0.046	8.6770169532984e-24	Podocytes	MDM1
DAD1	3.12177856026122e-28	0.948812	0.672	0.52	1.14260217084121e-23	Podocytes	DAD1
CCDC68	3.29537074321362e-28	1.81165	0.144	0.04	1.20613864572362e-23	Podocytes	CCDC68
LZTS2	3.37878601532738e-28	2.1828	0.206	0.074	1.23666946946998e-23	Podocytes	LZTS2
SPIRE1	3.40479190861362e-28	1.46549	0.347	0.171	1.24618788647167e-23	Podocytes	SPIRE1
LINC01197	3.77401789547555e-28	2.52065	0.121	0.031	1.38132828992301e-23	Podocytes	LINC01197
VPS37A	5.25616331069442e-28	1.65682	0.303	0.139	1.92380833334726e-23	Podocytes	VPS37A
BEX3	5.55739370625074e-28	0.78934	0.773	0.663	2.03406167042483e-23	Podocytes	BEX3
APLP2	5.90751876396703e-28	0.604946	0.875	0.782	2.16221094279957e-23	Podocytes	APLP2
APC	6.82657400315488e-28	1.52492	0.377	0.201	2.49859435089472e-23	Podocytes	APC
PAIP2	7.81388893207328e-28	1.08216	0.587	0.418	2.85996148802814e-23	Podocytes	PAIP2
PIGS	8.29785124270052e-28	1.69864	0.324	0.157	3.03709653334082e-23	Podocytes	PIGS
TCAF1	9.1929903829452e-28	1.73392	0.36	0.189	3.36472641006177e-23	Podocytes	TCAF1
IL11RA	9.4008662193964e-28	2.80034	0.1	0.022	3.44081104496128e-23	Podocytes	IL11RA
STMN1	1.05716463487604e-27	1.31433	0.521	0.348	3.86932828010979e-23	Podocytes	STMN1
CEP126	1.18200192975988e-27	1.8461	0.201	0.072	4.32624526311413e-23	Podocytes	CEP126
TSC22D1	1.31500880534279e-27	0.546564	0.807	0.656	4.81306372843516e-23	Podocytes	TSC22D1
GNAI2	1.60124162268369e-27	1.31828	0.411	0.23	5.86070446318456e-23	Podocytes	GNAI2
TBC1D2B	2.03321832742464e-27	2.28913	0.123	0.032	7.44178240020692e-23	Podocytes	TBC1D2B
AASS	2.14242237775635e-27	1.42745	0.4	0.218	7.84148014482603e-23	Podocytes	AASS
WWP1	3.20879617314334e-27	1.29176	0.439	0.259	1.17445148733219e-22	Podocytes	WWP1
C2orf74	3.25564536266121e-27	1.38634	0.375	0.198	1.19159875918763e-22	Podocytes	C2orf74
PAFAH1B1	5.22480566774492e-27	1.22843	0.551	0.394	1.91233112245132e-22	Podocytes	PAFAH1B1
SMAD1	1.09425762478878e-26	1.84784	0.242	0.099	4.00509233248941e-22	Podocytes	SMAD1
HSBP1L1	1.30909394108049e-26	1.39583	0.379	0.205	4.79141473374871e-22	Podocytes	HSBP1L1
PLAAT3	1.55412112736731e-26	0.653286	0.504	0.28	5.68823873827708e-22	Podocytes	PLAAT3
USP53	1.80337766689802e-26	1.04725	0.604	0.435	6.60054259861343e-22	Podocytes	USP53
OAZ1	1.89782762296877e-26	0.678309	0.773	0.703	6.94623888282801e-22	Podocytes	OAZ1
CALU	4.62259746205342e-26	1.31954	0.419	0.245	1.69191689708617e-21	Podocytes	CALU
SELENOS	4.84779709535049e-26	1.28988	0.542	0.371	1.77434221486923e-21	Podocytes	SELENOS
LMO2	8.01300576437715e-26	1.1527	0.157	0.048	2.93284023981968e-21	Podocytes	LMO2
SON	1.10123879277961e-25	0.687324	0.758	0.657	4.03064410545264e-21	Podocytes	SON
TBC1D1	1.11233533321223e-25	1.04737	0.536	0.356	4.07125855309008e-21	Podocytes	TBC1D1
PDE7B	1.16100455461046e-25	2.3407	0.153	0.048	4.24939277032974e-21	Podocytes	PDE7B
TBCB	1.18199679333103e-25	1.30213	0.424	0.251	4.32622646327089e-21	Podocytes	TBCB
YBX3	1.2775464657737e-25	0.676787	0.718	0.544	4.67594781937831e-21	Podocytes	YBX3
KCTD20	1.35599172734872e-25	1.54134	0.269	0.118	4.96306532126906e-21	Podocytes	KCTD20
AP3S1	1.39665333462369e-25	1.65388	0.261	0.113	5.11189087005617e-21	Podocytes	AP3S1
ATXN7L3B	1.84046630567385e-25	1.08135	0.555	0.406	6.73629072539685e-21	Podocytes	ATXN7L3B
CCDC85C	1.98340847650845e-25	2.0454	0.153	0.048	7.25947336486858e-21	Podocytes	CCDC85C
ANKRD11	2.09950996593784e-25	1.11231	0.549	0.382	7.6844164263291e-21	Podocytes	ANKRD11
CTNNA1	2.41089978337418e-25	0.865101	0.672	0.526	8.82413429712782e-21	Podocytes	CTNNA1
DCAF8	2.94221185891818e-25	1.30243	0.407	0.236	1.07687896248264e-20	Podocytes	DCAF8
NPTN	3.3330136200046e-25	1.21262	0.487	0.317	1.21991631505789e-20	Podocytes	NPTN
LIMK2	4.21005791593855e-25	1.88361	0.157	0.051	1.54092329781267e-20	Podocytes	LIMK2
TERF2IP	4.22627961906244e-25	1.04368	0.549	0.389	1.54686060337304e-20	Podocytes	TERF2IP
CLTB	4.70716077971901e-25	1.13832	0.479	0.299	1.72286791698496e-20	Podocytes	CLTB
PRKCI	5.29987089928101e-25	1.61525	0.362	0.197	1.93980574784584e-20	Podocytes	PRKCI
ZNF277	5.37531067099003e-25	1.57002	0.301	0.145	1.96741745868906e-20	Podocytes	ZNF277
SOCS4	6.32675026712983e-25	1.51457	0.326	0.166	2.31565386527219e-20	Podocytes	SOCS4
TEF	6.48029276982336e-25	2.24396	0.169	0.059	2.37185195668305e-20	Podocytes	TEF
TERF1	8.24512818986535e-25	1.35349	0.373	0.206	3.01779936877262e-20	Podocytes	TERF1
TMEM107	9.58746721960132e-25	1.63779	0.269	0.122	3.50910887704628e-20	Podocytes	TMEM107
HEXIM1	9.62799058070816e-25	1.39163	0.356	0.187	3.523940832445e-20	Podocytes	HEXIM1
LINC01089	1.0170420257521e-24	2.33897	0.157	0.052	3.72247551845525e-20	Podocytes	LINC01089
FGFR1	1.05759490356576e-24	1.43522	0.314	0.153	3.87090310654102e-20	Podocytes	FGFR1
STON1	1.43158369367366e-24	2.48019	0.148	0.048	5.23973947721496e-20	Podocytes	STON1
METAP1	1.53526199061613e-24	1.65563	0.254	0.112	5.6192124118541e-20	Podocytes	METAP1
ARHGEF10	1.58614626875042e-24	1.75548	0.208	0.081	5.8054539582534e-20	Podocytes	ARHGEF10
CNPY4	1.83208402012927e-24	2.58284	0.112	0.03	6.70561072207513e-20	Podocytes	CNPY4
RNF11	1.95163513664519e-24	1.17104	0.46	0.288	7.14317976363504e-20	Podocytes	RNF11
TAF15	2.19042545504008e-24	1.35356	0.422	0.256	8.01717620799219e-20	Podocytes	TAF15
VPS13C	2.27869295448009e-24	1.08033	0.555	0.396	8.34024408269258e-20	Podocytes	VPS13C
CSDE1	2.38517925419334e-24	0.726938	0.716	0.602	8.72999458827306e-20	Podocytes	CSDE1
ENPP4	2.52430539086445e-24	1.38774	0.331	0.168	9.23921016110296e-20	Podocytes	ENPP4
PTPRN2	2.72278957509591e-24	2.13427	0.148	0.048	9.96568212380854e-20	Podocytes	PTPRN2
RAD23B	3.00813284664644e-24	1.1357	0.466	0.298	1.10100670320106e-19	Podocytes	RAD23B
ENC1	3.08210945743121e-24	1.83824	0.138	0.042	1.1280828825144e-19	Podocytes	ENC1
SORBS3	3.22943544552403e-24	1.50964	0.222	0.09	1.18200566741625e-19	Podocytes	SORBS3
N4BP2L2	3.23862122798465e-24	0.81736	0.693	0.57	1.18536775565466e-19	Podocytes	N4BP2L2
GOLGA4	3.81161848867257e-24	0.838645	0.697	0.594	1.39509048303905e-19	Podocytes	GOLGA4
SNTA1	5.0988478673257e-24	1.70731	0.208	0.082	1.86622930791988e-19	Podocytes	SNTA1
DHX36	5.81011311128186e-24	1.04088	0.536	0.379	2.12655949986027e-19	Podocytes	DHX36
MAGT1	6.29797521228606e-24	1.37	0.436	0.273	2.30512190744882e-19	Podocytes	MAGT1
SGIP1	7.27205293130191e-24	1.61184	0.28	0.132	2.66164409338581e-19	Podocytes	SGIP1
STX2	7.34974681420499e-24	1.66603	0.237	0.101	2.69008083146717e-19	Podocytes	STX2
CHPT1	9.11207646489418e-24	1.24964	0.403	0.23	3.33511110691592e-19	Podocytes	CHPT1
ASMTL	1.04791435849302e-23	1.77514	0.22	0.091	3.8354713435203e-19	Podocytes	ASMTL
FLYWCH2	1.49010451538601e-23	1.69563	0.248	0.11	5.45393153676434e-19	Podocytes	FLYWCH2
CD302	1.51862378648842e-23	1.99407	0.121	0.034	5.55831492092627e-19	Podocytes	CD302
CTSL	2.10579823949836e-23	0.950691	0.585	0.437	7.70743213638794e-19	Podocytes	CTSL
PDIA6	2.21787857378113e-23	0.792015	0.684	0.562	8.11765736789632e-19	Podocytes	PDIA6
RPN2	2.53140373743626e-23	1.06543	0.538	0.389	9.26519081939045e-19	Podocytes	RPN2
C5orf56	2.56882350307854e-23	2.34204	0.159	0.055	9.40215090361778e-19	Podocytes	C5orf56
DDX24	2.57045650234282e-23	0.739224	0.731	0.607	9.40812784422497e-19	Podocytes	DDX24
TMEM50A	3.1462184335308e-23	1.13274	0.5	0.339	1.15154740885661e-18	Podocytes	TMEM50A
NCSTN	3.38469070839497e-23	1.5533	0.29	0.142	1.23883064617964e-18	Podocytes	NCSTN
CCDC6	3.57785712270346e-23	1.21062	0.428	0.256	1.30953148548069e-18	Podocytes	CCDC6
TM9SF2	3.61234628063321e-23	1.02489	0.547	0.381	1.32215486217456e-18	Podocytes	TM9SF2
PELO	4.04313386173111e-23	1.58605	0.242	0.105	1.4798274247322e-18	Podocytes	PELO
CRELD1	4.1775765976847e-23	1.94669	0.22	0.094	1.52903481051858e-18	Podocytes	CRELD1
RAC1	5.12044608368343e-23	0.712394	0.748	0.668	1.87413447108897e-18	Podocytes	RAC1
FBXO2	6.2416291654655e-23	1.9045	0.256	0.119	2.28449869085203e-18	Podocytes	FBXO2
FKBP5	6.33230957974512e-23	0.4918	0.674	0.424	2.31768862928251e-18	Podocytes	FKBP5
B3GALT4	6.80852082595103e-23	2.33569	0.125	0.037	2.49198670750634e-18	Podocytes	B3GALT4
ANKRD40	7.00710660369862e-23	1.87166	0.242	0.107	2.56467108801973e-18	Podocytes	ANKRD40
TMEM106B	7.12878357608945e-23	1.11382	0.517	0.359	2.6092060766845e-18	Podocytes	TMEM106B
LAMP1	9.48352030920551e-23	1.00427	0.589	0.46	3.47106326837231e-18	Podocytes	LAMP1
FAM217B	9.51292968813965e-23	1.9854	0.18	0.068	3.48182739515599e-18	Podocytes	FAM217B
AP1S2	1.58007402275214e-22	1.77159	0.184	0.07	5.78322893067511e-18	Podocytes	AP1S2
FBXO9	1.68395609085482e-22	1.13312	0.441	0.275	6.16344768813773e-18	Podocytes	FBXO9
SLC1A5	2.60697845951077e-22	1.48614	0.271	0.127	9.54180185965538e-18	Podocytes	SLC1A5
RO60	3.00000342265595e-22	1.11195	0.472	0.317	1.0980312527263e-17	Podocytes	RO60
CFAP97	3.15943296568667e-22	1.22526	0.453	0.292	1.15638405977098e-17	Podocytes	CFAP97
FAM153CP	3.93043410478985e-22	2.41265	0.11	0.031	1.43857818669413e-17	Podocytes	FAM153CP
TRAF5	4.35974594041665e-22	1.81345	0.176	0.066	1.5957106116519e-17	Podocytes	TRAF5
RAD21	4.4404799673338e-22	1.06409	0.54	0.382	1.62526007284384e-17	Podocytes	RAD21
SLC16A10	4.66031652941458e-22	1.66134	0.212	0.088	1.70572245293103e-17	Podocytes	SLC16A10
PARD6G-AS1	5.79777859772898e-22	1.74615	0.242	0.109	2.12204494455478e-17	Podocytes	PARD6G-AS1
PIN1	6.41920798772903e-22	1.39667	0.413	0.253	2.3494943155887e-17	Podocytes	PIN1
TRAPPC10	7.36861225170198e-22	1.44479	0.288	0.142	2.69698577024544e-17	Podocytes	TRAPPC10
DMD	8.81828933029314e-22	2.47335	0.148	0.051	3.22758207778059e-17	Podocytes	DMD
POGLUT1	9.9367686778317e-22	2.24488	0.133	0.043	3.63695670377318e-17	Podocytes	POGLUT1
ACTR3	1.06069954423896e-21	0.917335	0.534	0.38	3.882266401869e-17	Podocytes	ACTR3
NUCB2	1.08056967735012e-21	1.28346	0.428	0.268	3.95499307606918e-17	Podocytes	NUCB2
TPBG	1.12376758665296e-21	1.68833	0.172	0.064	4.11310174390851e-17	Podocytes	TPBG
ZNF462	1.15629678201988e-21	1.77723	0.218	0.093	4.23216185187098e-17	Podocytes	ZNF462
SNX8	1.19366081494341e-21	1.90259	0.121	0.036	4.36891794877439e-17	Podocytes	SNX8
RNF19A	1.82023219512539e-21	0.861101	0.511	0.335	6.66223185737844e-17	Podocytes	RNF19A
CRIM1-DT	1.9132218559003e-21	1.99823	0.159	0.057	7.00258331478069e-17	Podocytes	CRIM1-DT
MIIP	1.92485841239187e-21	2.30435	0.104	0.029	7.04517427519549e-17	Podocytes	MIIP
CHD7	1.94863314359423e-21	1.55702	0.303	0.157	7.13219216886923e-17	Podocytes	CHD7
ODC1	2.31974109318006e-21	0.678686	0.483	0.306	8.49048437514835e-17	Podocytes	ODC1
MYL3	3.013595682679e-21	1.73602	0.178	0.068	1.10300615581734e-16	Podocytes	MYL3
CD55	3.18982154848752e-21	1.1756	0.339	0.182	1.16750658496192e-16	Podocytes	CD55
OTUD6B-AS1	3.64110393372426e-21	1.07358	0.506	0.354	1.33268045078242e-16	Podocytes	OTUD6B-AS1
POLR3GL	3.71217503210895e-21	1.42401	0.305	0.162	1.3586931835022e-16	Podocytes	POLR3GL
GAS6	3.93518538452749e-21	1.33572	0.364	0.21	1.44031720259091e-16	Podocytes	GAS6
NTHL1	3.94558806917984e-21	1.68016	0.172	0.065	1.44412468920051e-16	Podocytes	NTHL1
ANAPC16	4.00005812203271e-21	0.798166	0.659	0.546	1.46406127324519e-16	Podocytes	ANAPC16
CMAS	4.08509946718169e-21	1.28653	0.292	0.147	1.49518725598317e-16	Podocytes	CMAS
ARPC2	4.62397787756329e-21	0.894421	0.597	0.485	1.69242214296694e-16	Podocytes	ARPC2
SERPINI1	4.93675360327459e-21	1.78823	0.153	0.054	1.80690118633453e-16	Podocytes	SERPINI1
RALA	5.50328129438181e-21	1.40655	0.354	0.201	2.01425598655669e-16	Podocytes	RALA
VCL	5.93836850588758e-21	0.725532	0.551	0.377	2.17350225683991e-16	Podocytes	VCL
NXPE3	6.03821578236828e-21	2.30096	0.102	0.028	2.21004735850461e-16	Podocytes	NXPE3
GSTA4	7.02348216966233e-21	1.73136	0.212	0.092	2.57066470891811e-16	Podocytes	GSTA4
PCM1	7.34004510069945e-21	0.944295	0.589	0.46	2.68652990730701e-16	Podocytes	PCM1
FANCL	7.86422197378605e-21	2.26687	0.125	0.04	2.87838388462543e-16	Podocytes	FANCL
MRPS30-DT	9.40597611258869e-21	2.11662	0.125	0.04	3.44268131696859e-16	Podocytes	MRPS30-DT
CDYL	1.02465549901531e-20	1.7175	0.237	0.109	3.75034159194593e-16	Podocytes	CDYL
HIKESHI	1.1364761090295e-20	1.5826	0.22	0.097	4.15961620665887e-16	Podocytes	HIKESHI
LRRFIP1	1.3157228014102e-20	0.688038	0.678	0.546	4.81567702544146e-16	Podocytes	LRRFIP1
MTMR2	1.5996631783033e-20	1.64924	0.193	0.078	5.85492719890789e-16	Podocytes	MTMR2
SSBP3	1.6463453881187e-20	1.55096	0.303	0.161	6.02578875505325e-16	Podocytes	SSBP3
AKT2	1.91106455036561e-20	1.3851	0.303	0.16	6.99468736079316e-16	Podocytes	AKT2
HOXA10	1.99677555148618e-20	1.29753	0.208	0.086	7.30839819599457e-16	Podocytes	HOXA10
ABITRAM	2.01229692210124e-20	1.98978	0.144	0.05	7.36520796458274e-16	Podocytes	ABITRAM
SDF4	2.02366190398753e-20	1.08903	0.466	0.315	7.40680493478475e-16	Podocytes	SDF4
HMGN2	2.08137799798172e-20	0.752977	0.659	0.539	7.6180516104129e-16	Podocytes	HMGN2
PGAM1	2.2722801130187e-20	1.05404	0.47	0.313	8.31677244165974e-16	Podocytes	PGAM1
MAN1A2	2.40205977024371e-20	1.18631	0.439	0.289	8.79177896506899e-16	Podocytes	MAN1A2
GYG1	2.59589252482701e-20	1.6505	0.193	0.079	9.50122623011933e-16	Podocytes	GYG1
CALCOCO1	3.00073945309946e-20	1.62965	0.275	0.14	1.09830064722894e-15	Podocytes	CALCOCO1
EVI5	5.62327239538011e-20	1.39384	0.284	0.145	2.05817392943307e-15	Podocytes	EVI5
PSMB1	6.14506758578023e-20	0.833333	0.602	0.481	2.24915618707142e-15	Podocytes	PSMB1
CECR2	6.34888398593168e-20	2.5209	0.108	0.032	2.32375502769086e-15	Podocytes	CECR2
COMT	6.84976765752006e-20	0.841467	0.542	0.394	2.50708346032892e-15	Podocytes	COMT
ORMDL3	8.08943410307532e-20	1.47628	0.218	0.097	2.9608137760666e-15	Podocytes	ORMDL3
MAP9	8.48903419222452e-20	1.24153	0.398	0.248	3.1070714046961e-15	Podocytes	MAP9
HEG1	9.36658280462005e-20	1.86801	0.102	0.029	3.42826297231898e-15	Podocytes	HEG1
TSPAN5	9.57598395170648e-20	2.14415	0.133	0.045	3.50490588616409e-15	Podocytes	TSPAN5
MAGED2	9.87029063979166e-20	1.03765	0.515	0.388	3.61262507707014e-15	Podocytes	MAGED2
KMT2E	1.0094581031955e-19	0.96771	0.521	0.374	3.69471760350586e-15	Podocytes	KMT2E
TMEM109	1.06720357635345e-19	1.58588	0.286	0.152	3.90607180981125e-15	Podocytes	TMEM109
RIC3	1.22214443971422e-19	1.62365	0.278	0.143	4.47317086379801e-15	Podocytes	RIC3
CCNI	1.26766206984416e-19	0.583687	0.767	0.691	4.63976994183661e-15	Podocytes	CCNI
ARNT	1.31555379121865e-19	1.73619	0.206	0.09	4.81505843123936e-15	Podocytes	ARNT
H3F3B	1.45221748426212e-19	0.164019	0.909	0.82	5.31526121414779e-15	Podocytes	H3F3B
ARMCX1	1.50784297498717e-19	1.57494	0.225	0.103	5.51885607275054e-15	Podocytes	ARMCX1
ILK	1.52171349133657e-19	1.2144	0.371	0.223	5.569623549641e-15	Podocytes	ILK
NOTCH2NLA	1.72087051150899e-19	2.3171	0.102	0.029	6.29855815917406e-15	Podocytes	NOTCH2NLA
TMEM11	1.78150871442162e-19	1.72953	0.235	0.112	6.52050004565459e-15	Podocytes	TMEM11
USO1	2.03926001273188e-19	1.21878	0.428	0.28	7.46389557259997e-15	Podocytes	USO1
DBP	2.3028814295362e-19	1.72311	0.193	0.082	8.42877632024546e-15	Podocytes	DBP
TMX4	2.460132649217e-19	0.996269	0.496	0.349	9.00433150939912e-15	Podocytes	TMX4
KRCC1	3.0109448482525e-19	1.37441	0.307	0.166	1.1020359239089e-14	Podocytes	KRCC1
UNG	3.45003072879331e-19	1.49096	0.231	0.107	1.26274574704564e-14	Podocytes	UNG
ID3	3.65485755363119e-19	0.438321	0.392	0.224	1.33771441320455e-14	Podocytes	ID3
CKAP4	3.83201516011679e-19	1.70479	0.263	0.135	1.40255586875435e-14	Podocytes	CKAP4
ZC3H7B	4.31648409656839e-19	1.29232	0.273	0.14	1.579876344185e-14	Podocytes	ZC3H7B
SEMA3B-AS1	4.41512265919218e-19	2.40622	0.108	0.033	1.61597904449093e-14	Podocytes	SEMA3B-AS1
CLIC1	4.61109688799432e-19	0.729978	0.676	0.556	1.6877075719748e-14	Podocytes	CLIC1
IRF2BPL	4.66782706959399e-19	1.2855	0.35	0.204	1.7084713857421e-14	Podocytes	IRF2BPL
FEZ2	4.70289149973608e-19	1.20041	0.356	0.212	1.7213053178184e-14	Podocytes	FEZ2
RASGRP3	4.86102149237312e-19	2.14858	0.108	0.033	1.77918247642349e-14	Podocytes	RASGRP3
C1orf122	5.35395528307992e-19	1.15786	0.451	0.31	1.95960117316008e-14	Podocytes	C1orf122
SEC22C	5.40973985334591e-19	1.66738	0.235	0.112	1.98001888372313e-14	Podocytes	SEC22C
TPR	5.61244211066135e-19	0.856503	0.583	0.457	2.05420993692316e-14	Podocytes	TPR
PABPN1	6.003819076159e-19	1.16688	0.403	0.255	2.19745782006495e-14	Podocytes	PABPN1
CCDC107	6.176564599007e-19	1.3116	0.326	0.187	2.26068440888255e-14	Podocytes	CCDC107
LAMA5	6.3489416872375e-19	1.8149	0.214	0.098	2.3237761469458e-14	Podocytes	LAMA5
PLEC	6.41292608482603e-19	1.44601	0.275	0.143	2.34719507630717e-14	Podocytes	PLEC
AOPEP	6.8854476966046e-19	1.27202	0.367	0.225	2.52014271143425e-14	Podocytes	AOPEP
DDX17	8.18877498029387e-19	0.645831	0.799	0.685	2.99717353053736e-14	Podocytes	DDX17
WDR41	8.60304388148124e-19	1.55502	0.197	0.085	3.14880009106095e-14	Podocytes	WDR41
EMP2	8.70763633621935e-19	1.70695	0.142	0.051	3.18708197541964e-14	Podocytes	EMP2
TTLL7	9.22782118549298e-19	1.93825	0.125	0.042	3.37747483210228e-14	Podocytes	TTLL7
ANGPTL4	9.68313858597997e-19	1.66163	0.123	0.04	3.54412555385453e-14	Podocytes	ANGPTL4
SLC38A2	1.14908338113006e-18	0.894858	0.508	0.352	4.20576008327415e-14	Podocytes	SLC38A2
ZNF250	1.33584765140783e-18	2.07725	0.133	0.047	4.8893359889178e-14	Podocytes	ZNF250
BTBD1	1.42142977809118e-18	1.5356	0.261	0.133	5.20257513079151e-14	Podocytes	BTBD1
BCAP29	1.47110413083875e-18	1.32887	0.299	0.161	5.38438822928292e-14	Podocytes	BCAP29
KLC1	1.53043651485385e-18	1.22667	0.324	0.182	5.60155068801658e-14	Podocytes	KLC1
RAB14	1.5976261029645e-18	0.850354	0.557	0.437	5.84747129946037e-14	Podocytes	RAB14
YWHAZ	1.64662844070533e-18	0.573344	0.735	0.626	6.02682475582559e-14	Podocytes	YWHAZ
NEXN	1.79519770354475e-18	1.60755	0.148	0.055	6.57060311474414e-14	Podocytes	NEXN
ZMYM4	1.83972092557406e-18	1.24628	0.343	0.204	6.73356255969363e-14	Podocytes	ZMYM4
ARL3	2.21350059827896e-18	0.945684	0.492	0.359	8.10163353976082e-14	Podocytes	ARL3
IFNAR1	2.65387483235652e-18	1.12326	0.464	0.329	9.71344727390809e-14	Podocytes	IFNAR1
GPX7	2.84281034634602e-18	2.35249	0.123	0.042	1.04049701486611e-13	Podocytes	GPX7
ZRANB2	3.23703153187186e-18	1.02452	0.485	0.336	1.18478591098042e-13	Podocytes	ZRANB2
MTPN	3.62661776194838e-18	0.855106	0.54	0.403	1.32737836705073e-13	Podocytes	MTPN
CUX1	3.6936334681188e-18	0.817047	0.494	0.343	1.35190678566616e-13	Podocytes	CUX1
IFI6	4.02985394146358e-18	1.77779	0.235	0.117	1.47496684111508e-13	Podocytes	IFI6
TWSG1	4.42573448049995e-18	1.22917	0.278	0.144	1.61986307720779e-13	Podocytes	TWSG1
THRAP3	4.52939763108086e-18	0.949237	0.536	0.407	1.6578048269519e-13	Podocytes	THRAP3
BAZ2B	4.64894930927314e-18	1.0917	0.436	0.291	1.70156193668706e-13	Podocytes	BAZ2B
ELF2	5.03376372735727e-18	1.19751	0.345	0.204	1.84240786185003e-13	Podocytes	ELF2
SIL1	5.34489085532228e-18	1.34408	0.324	0.188	1.95628350195651e-13	Podocytes	SIL1
PRMT6	5.48178394418926e-18	1.93373	0.148	0.057	2.00638774141271e-13	Podocytes	PRMT6
BTC	5.66690405090374e-18	1.93132	0.163	0.066	2.07414355167128e-13	Podocytes	BTC
TM9SF3	7.25692357806492e-18	0.731649	0.636	0.53	2.65610659880754e-13	Podocytes	TM9SF3
DNAJC8	7.27524489830168e-18	0.858379	0.551	0.427	2.6628123852274e-13	Podocytes	DNAJC8
REEP5	7.30224102571899e-18	0.760322	0.644	0.535	2.67269323782341e-13	Podocytes	REEP5
EZH1	7.81436784083736e-18	1.29883	0.282	0.149	2.86013677342488e-13	Podocytes	EZH1
IL13RA1	8.69834504552161e-18	1.33531	0.284	0.15	3.18368127011136e-13	Podocytes	IL13RA1
CDC73	1.01361098982131e-17	1.22487	0.392	0.253	3.70991758384498e-13	Podocytes	CDC73
TXNDC15	1.01766142473453e-17	1.2983	0.311	0.178	3.72474258067086e-13	Podocytes	TXNDC15
H1FX	1.02092174599418e-17	1.01391	0.432	0.28	3.73667568251328e-13	Podocytes	H1FX
MAN2B2	1.07122111479523e-17	2.03338	0.165	0.068	3.92077640226203e-13	Podocytes	MAN2B2
SEC14L1	1.26695218587434e-17	0.985771	0.43	0.286	4.63717169551867e-13	Podocytes	SEC14L1
P4HB	1.27308744131972e-17	0.985184	0.502	0.369	4.65962734397429e-13	Podocytes	P4HB
PDCD6	1.31161086032231e-17	1.03377	0.451	0.313	4.80062690986569e-13	Podocytes	PDCD6
TIAL1	1.40761575068083e-17	1.04785	0.394	0.249	5.1520144090669e-13	Podocytes	TIAL1
CYB5B	1.41729321802938e-17	1.27634	0.318	0.182	5.18743490730932e-13	Podocytes	CYB5B
TPD52	1.52975648672983e-17	0.956222	0.489	0.345	5.59906171707984e-13	Podocytes	TPD52
INTS12	1.74711914967684e-17	1.92471	0.18	0.078	6.39463079973219e-13	Podocytes	INTS12
PIGK	1.76969965582103e-17	1.58275	0.269	0.145	6.47727771027054e-13	Podocytes	PIGK
SAMD9	1.85838893724459e-17	1.86355	0.148	0.057	6.80188934920892e-13	Podocytes	SAMD9
COPZ2	2.05268840721524e-17	1.68713	0.138	0.051	7.5130448392485e-13	Podocytes	COPZ2
OBI1	2.36839192677583e-17	1.99442	0.144	0.055	8.6685512911922e-13	Podocytes	OBI1
OSBPL9	2.38418570213576e-17	0.973976	0.47	0.331	8.72635808838711e-13	Podocytes	OSBPL9
PAX8-AS1	2.81704723486765e-17	0.834966	0.265	0.13	1.03106745843391e-12	Podocytes	PAX8-AS1
FRS2	3.1186901888776e-17	1.38938	0.25	0.128	1.14147179603109e-12	Podocytes	FRS2
RTL8A	3.70492331671798e-17	1.25583	0.305	0.173	1.35603898315195e-12	Podocytes	RTL8A
CENPC	4.1209262781439e-17	1.14384	0.375	0.234	1.50830022706345e-12	Podocytes	CENPC
TUT4	4.47849920346508e-17	1.2162	0.432	0.301	1.63917549346025e-12	Podocytes	TUT4
ATP8B1	4.56370012824842e-17	1.52822	0.216	0.103	1.6703598839402e-12	Podocytes	ATP8B1
TSPAN3	5.14585545473643e-17	0.887572	0.515	0.385	1.88343455498808e-12	Podocytes	TSPAN3
POLR2L	5.17093321172914e-17	0.599872	0.708	0.604	1.89261326482498e-12	Podocytes	POLR2L
PPP2CB	5.36822626150014e-17	0.89849	0.534	0.417	1.96482449397167e-12	Podocytes	PPP2CB
DTD1	6.26050159176645e-17	1.40317	0.294	0.167	2.29140618760244e-12	Podocytes	DTD1
ZNF608	6.42105809139482e-17	1.24629	0.227	0.11	2.35017147203142e-12	Podocytes	ZNF608
RNF115	6.45276548425185e-17	1.23494	0.352	0.216	2.36177669489102e-12	Podocytes	RNF115
TNFRSF1A	7.56900837870098e-17	1.24753	0.235	0.115	2.77033275668835e-12	Podocytes	TNFRSF1A
FXR2	7.84514047604897e-17	1.90918	0.169	0.073	2.87139986563868e-12	Podocytes	FXR2
UBE2R2	1.09365278271596e-16	1.14182	0.362	0.228	4.0028785500187e-12	Podocytes	UBE2R2
DISP1	1.15220586713213e-16	1.95715	0.114	0.039	4.2171886942903e-12	Podocytes	DISP1
CARHSP1	1.21128311319513e-16	1.05886	0.305	0.168	4.43341732260548e-12	Podocytes	CARHSP1
ZBTB4	1.40322406977025e-16	1.41868	0.309	0.181	5.1359404177661e-12	Podocytes	ZBTB4
LRP10	1.5033654328399e-16	1.08795	0.464	0.336	5.50246782073731e-12	Podocytes	LRP10
ZBTB47	1.69498889056477e-16	2.06054	0.108	0.036	6.20382883835611e-12	Podocytes	ZBTB47
UBE2L6	1.88368122312127e-16	1.84886	0.203	0.097	6.89446164474617e-12	Podocytes	UBE2L6
TUBA1B	2.16052415383164e-16	0.862462	0.528	0.414	7.90773445543919e-12	Podocytes	TUBA1B
WASF3	2.73296752362627e-16	2.01899	0.123	0.044	1.00029344332245e-11	Podocytes	WASF3
CHURC1	3.72460718544439e-16	0.863337	0.519	0.386	1.3632434759445e-11	Podocytes	CHURC1
EFCAB13	3.82709392687524e-16	1.91502	0.108	0.036	1.4007546481756e-11	Podocytes	EFCAB13
SIK3	4.51406442088583e-16	1.25035	0.278	0.153	1.65219271868842e-11	Podocytes	SIK3
GLUL	5.15234772211879e-16	0.661135	0.542	0.407	1.8858107897727e-11	Podocytes	GLUL
ANKH	5.55198025664086e-16	1.64367	0.206	0.099	2.03208029373312e-11	Podocytes	ANKH
UBAP2	5.67928238687737e-16	1.41709	0.267	0.145	2.07867414642099e-11	Podocytes	UBAP2
ATOX1	6.0979583341203e-16	0.537462	0.623	0.497	2.23191372987137e-11	Podocytes	ATOX1
ARGLU1	6.28370083732167e-16	0.767438	0.61	0.48	2.2998973434681e-11	Podocytes	ARGLU1
ZHX1	6.73306152839075e-16	1.17291	0.341	0.209	2.4643678500063e-11	Podocytes	ZHX1
TMED10	6.76433590860996e-16	0.858743	0.557	0.455	2.47581458591033e-11	Podocytes	TMED10
PSMD3	6.87451381375554e-16	1.38537	0.267	0.147	2.51614080097266e-11	Podocytes	PSMD3
FBXW7	7.37222279953492e-16	1.37043	0.225	0.112	2.69830726685778e-11	Podocytes	FBXW7
CA11	8.20918393892462e-16	1.84245	0.167	0.073	3.0046434134858e-11	Podocytes	CA11
PPA1	9.62702459824974e-16	0.675642	0.6	0.486	3.52358727320539e-11	Podocytes	PPA1
PSMA6	1.02116111704548e-15	1.0975	0.449	0.328	3.73755180449816e-11	Podocytes	PSMA6
PIGT	1.05100497148806e-15	1.38124	0.284	0.163	3.84678329614347e-11	Podocytes	PIGT
PCNP	1.06781569297113e-15	0.951048	0.46	0.337	3.90831221784364e-11	Podocytes	PCNP
GMFB	1.24281252030461e-15	1.36629	0.275	0.153	4.54881810556691e-11	Podocytes	GMFB
KBTBD11	1.50532867043552e-15	1.20379	0.273	0.15	5.50965346666105e-11	Podocytes	KBTBD11
IARS	2.02156707803913e-15	1.06744	0.309	0.18	7.39913766233103e-11	Podocytes	IARS
ZNF704	2.0542298029923e-15	1.15311	0.375	0.245	7.51868650193213e-11	Podocytes	ZNF704
MTHFS	2.12953930767476e-15	0.774238	0.396	0.252	7.79432682002039e-11	Podocytes	MTHFS
UGCG	2.15284225878838e-15	0.704714	0.475	0.323	7.87961795139134e-11	Podocytes	UGCG
ADAMTS9-AS2	2.48609716102143e-15	1.79377	0.201	0.098	9.09936421905454e-11	Podocytes	ADAMTS9-AS2
EIF4A2	2.57122958979694e-15	0.600319	0.718	0.671	9.41095742161578e-11	Podocytes	EIF4A2
AC092747.4	2.74848744505553e-15	2.17527	0.11	0.039	1.00597388976477e-10	Podocytes	AC092747.4
IK	2.85080134319963e-15	0.846977	0.508	0.378	1.04342179962449e-10	Podocytes	IK
FOXN2	3.06051006758797e-15	1.90549	0.129	0.05	1.12017728983787e-10	Podocytes	FOXN2
CFL1	3.15271794589359e-15	0.500181	0.763	0.702	1.15392629537651e-10	Podocytes	CFL1
EDEM3	3.17767501697666e-15	1.46799	0.246	0.131	1.16306083296363e-10	Podocytes	EDEM3
UNC50	3.23283617467515e-15	1.23518	0.316	0.193	1.18325036829285e-10	Podocytes	UNC50
TBC1D9B	4.28613181309148e-15	1.47677	0.261	0.144	1.56876710490961e-10	Podocytes	TBC1D9B
RBFOX2	4.36980154762945e-15	1.20635	0.265	0.147	1.59939106444785e-10	Podocytes	RBFOX2
CASC4	4.52823608644769e-15	0.874372	0.458	0.33	1.65737969000072e-10	Podocytes	CASC4
FKBP9	4.58039111162375e-15	1.59858	0.252	0.14	1.67646895076541e-10	Podocytes	FKBP9
SRP9	4.65403997766973e-15	0.750323	0.597	0.494	1.7034251722269e-10	Podocytes	SRP9
VGLL4	5.00245299065342e-15	1.07886	0.403	0.277	1.83094781910906e-10	Podocytes	VGLL4
EAPP	5.51552485151575e-15	0.97752	0.424	0.297	2.01873725090328e-10	Podocytes	EAPP
SRSF10	5.56542939033799e-15	0.864043	0.542	0.426	2.03700281115761e-10	Podocytes	SRSF10
TEAD3	5.99246045117131e-15	1.7396	0.108	0.038	2.19330044973321e-10	Podocytes	TEAD3
DUSP23	6.22606334392463e-15	0.968322	0.409	0.279	2.27880144450986e-10	Podocytes	DUSP23
TMBIM4	6.2500693927334e-15	0.694539	0.614	0.523	2.28758789843435e-10	Podocytes	TMBIM4
SOS2	6.37462497783031e-15	1.04899	0.388	0.256	2.33317648813567e-10	Podocytes	SOS2
MAPK10	6.68715524775081e-15	1.18912	0.322	0.197	2.44756569222927e-10	Podocytes	MAPK10
SP100	6.90481126198462e-15	1.19375	0.358	0.229	2.52722996999899e-10	Podocytes	SP100
KIAA0040	7.16346125524372e-15	1.0118	0.343	0.213	2.62189845403175e-10	Podocytes	KIAA0040
AKAP11	8.09151813491688e-15	1.08094	0.333	0.205	2.96157655256093e-10	Podocytes	AKAP11
CPEB4	8.77526894740929e-15	0.722492	0.6	0.492	3.21183618744127e-10	Podocytes	CPEB4
PHIP	9.67771359623182e-15	1.11423	0.394	0.274	3.54213995335681e-10	Podocytes	PHIP
ESYT2	9.80086585127785e-15	1.29559	0.286	0.167	3.58721491022621e-10	Podocytes	ESYT2
KAT2B	1.02384839449335e-14	1.49543	0.199	0.098	3.74738750868513e-10	Podocytes	KAT2B
NIFK-AS1	1.0341398452603e-14	1.71276	0.144	0.06	3.78505524763722e-10	Podocytes	NIFK-AS1
TCEAL8	1.23798761303225e-14	0.920097	0.426	0.299	4.53115846245935e-10	Podocytes	TCEAL8
PLEKHA3	1.24790283919812e-14	1.07046	0.345	0.222	4.56744918174906e-10	Podocytes	PLEKHA3
KLHL23	1.35275194916638e-14	1.36754	0.11	0.039	4.95120740914385e-10	Podocytes	KLHL23
SELENOW	1.3587739328908e-14	0.612456	0.667	0.575	4.97324847177362e-10	Podocytes	SELENOW
ZFP91	1.40078028183706e-14	0.930921	0.417	0.29	5.12699590955181e-10	Podocytes	ZFP91
HOXD1	1.55099478349401e-14	1.68498	0.144	0.06	5.67679600706642e-10	Podocytes	HOXD1
CDC42BPA	1.55218877369412e-14	1.06069	0.392	0.267	5.68116613059786e-10	Podocytes	CDC42BPA
SKA2	1.56900728116291e-14	1.2943	0.239	0.129	5.74272354978438e-10	Podocytes	SKA2
ITPRID2	1.58851491730015e-14	0.872245	0.398	0.265	5.81412344881027e-10	Podocytes	ITPRID2
SSBP4	1.59106087862346e-14	1.5165	0.212	0.108	5.82344192184972e-10	Podocytes	SSBP4
UFC1	1.60079621423814e-14	0.791019	0.513	0.393	5.85907422373302e-10	Podocytes	UFC1
MALSU1	2.0959125728538e-14	1.10605	0.337	0.214	7.6712496079022e-10	Podocytes	MALSU1
SLC26A2	2.11767866859611e-14	0.92087	0.206	0.099	7.75091569492863e-10	Podocytes	SLC26A2
MBOAT2	2.18741237584552e-14	1.35979	0.25	0.138	8.00614803683219e-10	Podocytes	MBOAT2
PLPP3	2.27537671588788e-14	1.0903	0.379	0.256	8.32810631782124e-10	Podocytes	PLPP3
ABR	2.50262852827944e-14	1.46309	0.102	0.035	9.15987067635558e-10	Podocytes	ABR
HINT1	2.57783175670832e-14	0.358962	0.814	0.783	9.43512201272812e-10	Podocytes	HINT1
NME3	2.58588765687023e-14	1.11071	0.411	0.288	9.46460741291073e-10	Podocytes	NME3
CCDC90B	2.69440698690936e-14	1.16803	0.292	0.173	9.86179901278694e-10	Podocytes	CCDC90B
TMEM9B	2.77894954288709e-14	1.06702	0.383	0.261	1.0171233221921e-09	Podocytes	TMEM9B
ACTR2	2.88828127572125e-14	0.757285	0.515	0.406	1.05713982972674e-09	Podocytes	ACTR2
SETD7	2.92693706195166e-14	1.67352	0.163	0.074	1.07128823404493e-09	Podocytes	SETD7
SUPT16H	3.00569133558489e-14	0.883657	0.426	0.298	1.10011308573743e-09	Podocytes	SUPT16H
GLT8D1	3.11939135757834e-14	1.41565	0.237	0.129	1.14172843078725e-09	Podocytes	GLT8D1
ELF1	3.4309999202999e-14	0.985472	0.43	0.307	1.25578028082897e-09	Podocytes	ELF1
NCK2	3.43608178901188e-14	1.69127	0.189	0.092	1.25764029559624e-09	Podocytes	NCK2
PLOD2	3.79564984800233e-14	1.07032	0.386	0.26	1.38924580086733e-09	Podocytes	PLOD2
PJA1	4.11813945916233e-14	1.56851	0.146	0.063	1.50728022344801e-09	Podocytes	PJA1
TRAM2-AS1	4.19263726719031e-14	1.43261	0.146	0.062	1.53454716616432e-09	Podocytes	TRAM2-AS1
BTN2A1	4.20239307047341e-14	1.59664	0.161	0.072	1.53811788772397e-09	Podocytes	BTN2A1
SENP7	4.23501137238345e-14	1.28847	0.269	0.156	1.55005651240607e-09	Podocytes	SENP7
HIVEP2	4.34203162918136e-14	1.28156	0.25	0.138	1.58922699659667e-09	Podocytes	HIVEP2
RNF146	4.54791680103972e-14	1.36884	0.227	0.12	1.66458302834855e-09	Podocytes	RNF146
ZFYVE21	4.66883400679505e-14	1.29969	0.288	0.171	1.70883993482706e-09	Podocytes	ZFYVE21
FRA10AC1	5.27209844306858e-14	1.13721	0.305	0.184	1.92964075114753e-09	Podocytes	FRA10AC1
SPCS3	5.28770852880136e-14	0.871553	0.466	0.347	1.93535419862658e-09	Podocytes	SPCS3
KCTD9	5.29689114220162e-14	1.37672	0.218	0.115	1.93871512695722e-09	Podocytes	KCTD9
CCDC88A	5.70351574975021e-14	1.45276	0.203	0.103	2.08754379956608e-09	Podocytes	CCDC88A
TMEM246	5.73422782758037e-14	2.11717	0.121	0.047	2.09878472717269e-09	Podocytes	TMEM246
REPS1	6.77852858446456e-14	1.98679	0.142	0.061	2.48100924719987e-09	Podocytes	REPS1
TSEN15	6.79384511149515e-14	1.46994	0.199	0.1	2.48661524925834e-09	Podocytes	TSEN15
MAML2	6.98173184939653e-14	1.15821	0.35	0.226	2.55538367419762e-09	Podocytes	MAML2
BANF1	7.41920166835326e-14	0.929765	0.472	0.36	2.71550200263398e-09	Podocytes	BANF1
MCPH1	8.23384842891438e-14	1.2378	0.231	0.122	3.01367086346695e-09	Podocytes	MCPH1
CEP112	8.50620518788487e-14	1.47715	0.127	0.05	3.11335616081774e-09	Podocytes	CEP112
FAM228B	9.04773234923975e-14	1.5631	0.167	0.078	3.31156051714524e-09	Podocytes	FAM228B
FBXL5	9.77436857559883e-14	0.758262	0.456	0.327	3.57751664235493e-09	Podocytes	FBXL5
CDS2	1.00655293290153e-13	1.5047	0.229	0.124	3.6840843897129e-09	Podocytes	CDS2
FAM204A	1.08257360269667e-13	0.953626	0.428	0.306	3.96232764323009e-09	Podocytes	FAM204A
IGF1R	1.10875309700226e-13	0.949603	0.43	0.309	4.05814721033797e-09	Podocytes	IGF1R
BORCS7	1.12445542762788e-13	0.831649	0.449	0.328	4.11561931066079e-09	Podocytes	BORCS7
LINC01578	1.20998221781129e-13	0.791506	0.532	0.427	4.4286559154111e-09	Podocytes	LINC01578
RNASEH2B	1.22573240417441e-13	1.51529	0.203	0.104	4.48630317251876e-09	Podocytes	RNASEH2B
FAXDC2	1.28835813760411e-13	1.63072	0.22	0.119	4.71551961944481e-09	Podocytes	FAXDC2
RNASE4	1.30287550334069e-13	1.19283	0.203	0.1	4.76865462977726e-09	Podocytes	RNASE4
FAM114A2	1.33961470353133e-13	1.56451	0.18	0.087	4.903123776395e-09	Podocytes	FAM114A2
ANXA5	1.39323257675669e-13	0.630808	0.638	0.549	5.09937055418715e-09	Podocytes	ANXA5
PKIG	1.44274088643603e-13	0.971524	0.345	0.223	5.28057591844451e-09	Podocytes	PKIG
CRYZL1	1.51559681151243e-13	1.56224	0.214	0.112	5.54723588981664e-09	Podocytes	CRYZL1
CHMP5	1.55740389507418e-13	0.778331	0.492	0.381	5.70025399636099e-09	Podocytes	CHMP5
PDGFA	1.64008907442193e-13	0.905242	0.337	0.211	6.00289002129172e-09	Podocytes	PDGFA
MAP3K2	1.69361708840096e-13	0.966134	0.405	0.288	6.19880790525634e-09	Podocytes	MAP3K2
FKBP1A	1.71049573144222e-13	0.874221	0.405	0.284	6.26058542665167e-09	Podocytes	FKBP1A
BTBD8	1.78491358278302e-13	1.68353	0.117	0.045	6.53296220434414e-09	Podocytes	BTBD8
AKIP1	1.9983261834752e-13	1.48362	0.159	0.073	7.31407366413758e-09	Podocytes	AKIP1
HMGN4	2.10008147570073e-13	1.3494	0.235	0.129	7.68650820921223e-09	Podocytes	HMGN4
MPRIP	2.14269234369492e-13	1.13672	0.343	0.225	7.84246824715776e-09	Podocytes	MPRIP
THBS1	2.41389962671324e-13	0.255262	0.462	0.304	8.83511402373314e-09	Podocytes	THBS1
STBD1	2.41563139977578e-13	1.38735	0.138	0.057	8.84145248631931e-09	Podocytes	STBD1
SERGEF	2.8180893045335e-13	1.80159	0.146	0.065	1.03144886635231e-08	Podocytes	SERGEF
PPHLN1	2.95215193382863e-13	1.22357	0.307	0.191	1.08051712930062e-08	Podocytes	PPHLN1
PRICKLE2	2.97127426130938e-13	1.78278	0.123	0.05	1.08751609238184e-08	Podocytes	PRICKLE2
UBXN4	3.00393630538989e-13	0.595852	0.669	0.597	1.09947072713575e-08	Podocytes	UBXN4
SHTN1	3.8057246498736e-13	0.897538	0.369	0.244	1.39293327910024e-08	Podocytes	SHTN1
FNTA	3.89375107051045e-13	1.29436	0.292	0.182	1.42515182931753e-08	Podocytes	FNTA
TAF7	3.94660176968549e-13	0.636576	0.536	0.417	1.44449571372259e-08	Podocytes	TAF7
HNRNPDL	3.9528127013724e-13	0.533847	0.699	0.618	1.44676897682931e-08	Podocytes	HNRNPDL
C4orf3	4.12998989598281e-13	0.698784	0.538	0.437	1.51161760182867e-08	Podocytes	C4orf3
PTPN9	4.47460376200782e-13	1.53838	0.159	0.073	1.63774972293248e-08	Podocytes	PTPN9
SMARCC2	4.85159955812362e-13	1.09114	0.369	0.253	1.77573395426883e-08	Podocytes	SMARCC2
ANP32B	5.02952732120503e-13	0.854333	0.513	0.404	1.84085729483425e-08	Podocytes	ANP32B
BLOC1S2	5.53911360102724e-13	1.37146	0.258	0.152	2.02737096911198e-08	Podocytes	BLOC1S2
VEZT	5.96264856252993e-13	1.04231	0.322	0.202	2.18238900037158e-08	Podocytes	VEZT
NXPH2	6.28089648183971e-13	1.24266	0.106	0.039	2.29887092131815e-08	Podocytes	NXPH2
RBX1	6.59631540627807e-13	0.773753	0.528	0.411	2.41431740185183e-08	Podocytes	RBX1
PSMD8	6.85330274040633e-13	0.801094	0.53	0.427	2.50837733601612e-08	Podocytes	PSMD8
TMED7	6.85691623867668e-13	0.86317	0.445	0.327	2.50969991251805e-08	Podocytes	TMED7
DSC2	6.9047170042616e-13	1.01835	0.256	0.145	2.52719547072979e-08	Podocytes	DSC2
BAMBI	7.0862343136715e-13	1.1173	0.222	0.119	2.59363262114691e-08	Podocytes	BAMBI
CAPZB	7.35791622883058e-13	0.790532	0.504	0.401	2.69307091891428e-08	Podocytes	CAPZB
SGK3	7.39034720963646e-13	1.18359	0.265	0.154	2.70494098219904e-08	Podocytes	SGK3
TDRD7	7.76468245583763e-13	1.85553	0.102	0.038	2.84195142566113e-08	Podocytes	TDRD7
CTSZ	8.38416686690848e-13	0.889236	0.436	0.323	3.06868891495717e-08	Podocytes	CTSZ
TRIP12	9.08687344100766e-13	0.868981	0.47	0.359	3.32588654814322e-08	Podocytes	TRIP12
EXOG	9.65348518137714e-13	1.69056	0.119	0.048	3.53327211123585e-08	Podocytes	EXOG
DYNC1I2	9.65648048180538e-13	0.554907	0.572	0.458	3.53436842114559e-08	Podocytes	DYNC1I2
DDIT4L	1.0132119293769e-12	1.40394	0.155	0.071	3.70845698271237e-08	Podocytes	DDIT4L
ARPP19	1.49543356311545e-12	0.940697	0.485	0.386	5.47343638435884e-08	Podocytes	ARPP19
SCD5	1.66912586743089e-12	0.896537	0.386	0.263	6.10916758738379e-08	Podocytes	SCD5
TMEM219	1.74226150406206e-12	0.918212	0.477	0.369	6.37685133101756e-08	Podocytes	TMEM219
ZFR	1.80130435490474e-12	0.915552	0.436	0.327	6.59295406938683e-08	Podocytes	ZFR
SBF2	1.88155427938714e-12	1.43337	0.258	0.152	6.88667681798486e-08	Podocytes	SBF2
C8orf33	1.93850195886937e-12	1.14489	0.316	0.199	7.09511101965778e-08	Podocytes	C8orf33
ARHGAP5	1.99390685194582e-12	0.732121	0.585	0.492	7.2978984688069e-08	Podocytes	ARHGAP5
JARID2	2.08337589885108e-12	1.7486	0.157	0.074	7.62536412738484e-08	Podocytes	JARID2
SUMO2	2.43028705220632e-12	0.554716	0.689	0.625	8.89509363978037e-08	Podocytes	SUMO2
PICALM	2.54928668298954e-12	0.832665	0.462	0.344	9.33064418841003e-08	Podocytes	PICALM
CSGALNACT2	2.58377044244125e-12	1.2952	0.159	0.075	9.45685819637922e-08	Podocytes	CSGALNACT2
USP1	2.61949216817054e-12	1.10485	0.297	0.185	9.587603284721e-08	Podocytes	USP1
B9D1	2.63310579471093e-12	1.38669	0.184	0.094	9.63743051922148e-08	Podocytes	B9D1
TARSL2	2.73819397419808e-12	1.24707	0.233	0.131	1.00220637649624e-07	Podocytes	TARSL2
STK38	2.77345569029858e-12	1.4685	0.169	0.083	1.01511251720618e-07	Podocytes	STK38
AL391840.3	2.92337852233751e-12	1.79074	0.1	0.037	1.06998577296075e-07	Podocytes	AL391840.3
DYNC1LI2	3.06899943230806e-12	0.808935	0.475	0.374	1.12328448221907e-07	Podocytes	DYNC1LI2
TMEM128	3.16757833492172e-12	1.56504	0.191	0.099	1.1593653463647e-07	Podocytes	TMEM128
PSMB9	3.25236589562256e-12	1.97833	0.138	0.062	1.19039844145681e-07	Podocytes	PSMB9
METTL21A	3.49568085935786e-12	1.52432	0.155	0.073	1.27945415133357e-07	Podocytes	METTL21A
COMMD8	3.51001501798832e-12	0.87057	0.326	0.211	1.2847005967339e-07	Podocytes	COMMD8
ZCRB1	3.63563939719833e-12	0.726043	0.47	0.365	1.33068037576856e-07	Podocytes	ZCRB1
CLIP1	3.79240696585016e-12	0.705295	0.479	0.363	1.38805887357082e-07	Podocytes	CLIP1
DUSP1	4.22242636456881e-12	0.438094	0.716	0.593	1.54545027369583e-07	Podocytes	DUSP1
ATP9A	4.4682358577103e-12	1.67534	0.193	0.102	1.63541900628055e-07	Podocytes	ATP9A
ZNF676	4.96972387791058e-12	1.76695	0.108	0.043	1.81896863655405e-07	Podocytes	ZNF676
NACC2	4.99572848414903e-12	1.34847	0.153	0.071	1.82848658248338e-07	Podocytes	NACC2
EPHX1	5.06356728904922e-12	0.937536	0.246	0.14	1.8533162634649e-07	Podocytes	EPHX1
KPNA5	5.32366033577548e-12	1.30544	0.195	0.103	1.94851291949718e-07	Podocytes	KPNA5
LANCL1	6.35688552889372e-12	1.39858	0.246	0.146	2.32668367243039e-07	Podocytes	LANCL1
PURA	6.58452276565977e-12	0.730504	0.53	0.434	2.41000117745913e-07	Podocytes	PURA
RERE	7.02905263974467e-12	0.837943	0.462	0.359	2.57270355667295e-07	Podocytes	RERE
VPS4B	7.19165099071075e-12	0.921657	0.403	0.29	2.63221617911004e-07	Podocytes	VPS4B
HP1BP3	7.4075423412145e-12	0.585438	0.631	0.559	2.71123457230792e-07	Podocytes	HP1BP3
PSMA1	7.6656184450304e-12	0.933005	0.436	0.333	2.80569300706558e-07	Podocytes	PSMA1
UBE2Q1	7.7639867178946e-12	1.06636	0.278	0.17	2.8416967786166e-07	Podocytes	UBE2Q1
PPIB	8.04467895081004e-12	0.585136	0.655	0.604	2.94443294278598e-07	Podocytes	PPIB
TMEM80	8.36317674876234e-12	1.60217	0.201	0.11	3.06100632181451e-07	Podocytes	TMEM80
RILPL1	9.29682112188345e-12	1.62178	0.119	0.05	3.40272949882056e-07	Podocytes	RILPL1
ZC3H13	9.43117659933452e-12	0.858875	0.483	0.383	3.45190494712243e-07	Podocytes	ZC3H13
ERCC6L2	9.80937108928592e-12	1.20552	0.271	0.165	3.59032791238954e-07	Podocytes	ERCC6L2
ATP6V1G1	9.91136828309196e-12	0.491829	0.693	0.628	3.62765990529449e-07	Podocytes	ATP6V1G1
ZFY	1.00020492247475e-11	1.8099	0.119	0.05	3.66085003674984e-07	Podocytes	ZFY
TCF25	1.00928716624375e-11	0.781088	0.515	0.409	3.69409195716875e-07	Podocytes	TCF25
CCN3	1.05519102949336e-11	1.18178	0.138	0.061	3.86210468704865e-07	Podocytes	CCN3
CDC27	1.06328450071982e-11	1.26658	0.231	0.132	3.8917276010846e-07	Podocytes	CDC27
CXXC5	1.12247423415737e-11	0.751448	0.489	0.383	4.10836794443939e-07	Podocytes	CXXC5
EPN2	1.13759652896478e-11	1.18552	0.258	0.156	4.163717055664e-07	Podocytes	EPN2
DTWD1	1.18584086531011e-11	1.21998	0.233	0.133	4.34029615112154e-07	Podocytes	DTWD1
SEC63	1.3387362001768e-11	0.887188	0.394	0.287	4.89990836626709e-07	Podocytes	SEC63
KIAA1586	1.37962826868793e-11	1.48064	0.142	0.066	5.0495774262247e-07	Podocytes	KIAA1586
MAP7D3	1.38505702185414e-11	1.31701	0.133	0.059	5.06944720568835e-07	Podocytes	MAP7D3
ATRX	1.43923233203793e-11	0.697898	0.608	0.531	5.26773425849203e-07	Podocytes	ATRX
BCL2L2	1.48633025598714e-11	1.34592	0.169	0.085	5.44011736993852e-07	Podocytes	BCL2L2
MRFAP1	1.56018897968844e-11	0.625499	0.6	0.52	5.71044768455767e-07	Podocytes	MRFAP1
SMAD2	1.72224710234491e-11	0.871447	0.333	0.224	6.30359661929259e-07	Podocytes	SMAD2
NR3C1	1.85170958925881e-11	1.13134	0.286	0.181	6.77744226764616e-07	Podocytes	NR3C1
RNH1	1.92454184948604e-11	0.758311	0.475	0.376	7.04401562330385e-07	Podocytes	RNH1
CNOT4	1.93255925501974e-11	1.06804	0.326	0.217	7.07336012929774e-07	Podocytes	CNOT4
ERAP2	1.95438635174128e-11	1.51869	0.157	0.076	7.15324948600828e-07	Podocytes	ERAP2
CNPY3	2.00058442376982e-11	1.47447	0.182	0.096	7.32233904943992e-07	Podocytes	CNPY3
ZC2HC1A	2.16091143196358e-11	1.30684	0.25	0.149	7.90915193212991e-07	Podocytes	ZC2HC1A
VDAC2	2.4519949346598e-11	0.593614	0.612	0.536	8.97454666034833e-07	Podocytes	VDAC2
DEK	2.5944919968237e-11	0.651274	0.551	0.46	9.49610015757441e-07	Podocytes	DEK
PAK2	2.80268428910017e-11	0.832305	0.453	0.348	1.02581047665355e-06	Podocytes	PAK2
CBY1	2.81920546667558e-11	1.2695	0.218	0.124	1.03185739285793e-06	Podocytes	CBY1
TMEM259	2.87631627914486e-11	1.02731	0.324	0.22	1.05276052132981e-06	Podocytes	TMEM259
BTBD10	2.9122450427073e-11	1.30276	0.142	0.066	1.0659108080813e-06	Podocytes	BTBD10
TPGS2	3.01569011150409e-11	1.21887	0.265	0.165	1.10377273771161e-06	Podocytes	TPGS2
SLC39A10	3.26322639196489e-11	1.17024	0.271	0.168	1.19437349172307e-06	Podocytes	SLC39A10
URI1	3.33073544563744e-11	0.936289	0.413	0.307	1.21908248045776e-06	Podocytes	URI1
DCAF6	3.37212840418292e-11	1.08692	0.258	0.157	1.23423271721499e-06	Podocytes	DCAF6
COMMD2	3.38380140287335e-11	1.07421	0.275	0.172	1.23850515146567e-06	Podocytes	COMMD2
TMX3	3.47966776498306e-11	1.37285	0.22	0.127	1.27359319866145e-06	Podocytes	TMX3
AGGF1	4.03154294310431e-11	0.891837	0.297	0.191	1.47558503260561e-06	Podocytes	AGGF1
TMEM18	4.23697386378758e-11	1.04379	0.303	0.201	1.55077480388489e-06	Podocytes	TMEM18
SLAIN2	4.33124061906834e-11	0.901879	0.341	0.236	1.5852773789852e-06	Podocytes	SLAIN2
CEP290	4.44264439611824e-11	1.17288	0.318	0.215	1.62605227542324e-06	Podocytes	CEP290
PPDPF	4.45973541828674e-11	0.481123	0.733	0.684	1.63230776044713e-06	Podocytes	PPDPF
CHCHD6	5.41148465499325e-11	1.38604	0.163	0.082	1.98065749857408e-06	Podocytes	CHCHD6
MOSMO	5.53785858630608e-11	1.42675	0.201	0.111	2.02691162117389e-06	Podocytes	MOSMO
SLC66A3	5.56421509721555e-11	1.14158	0.18	0.094	2.03655836773186e-06	Podocytes	SLC66A3
SHISA4	5.75496326166321e-11	1.67735	0.108	0.045	2.10637410340135e-06	Podocytes	SHISA4
VPS26A	5.78803437426345e-11	0.908656	0.375	0.269	2.11847846132417e-06	Podocytes	VPS26A
HOOK3	5.90410653422602e-11	0.867054	0.367	0.261	2.16096203259207e-06	Podocytes	HOOK3
TNKS2	6.06088396481633e-11	0.950546	0.303	0.195	2.21834413996242e-06	Podocytes	TNKS2
KATNAL1	6.19709864368001e-11	1.50752	0.117	0.05	2.26820007457332e-06	Podocytes	KATNAL1
SRPRA	6.70246925035877e-11	0.970349	0.379	0.277	2.45317077032381e-06	Podocytes	SRPRA
ERP44	6.91278694093926e-11	1.1449	0.337	0.235	2.53014914825318e-06	Podocytes	ERP44
PITHD1	6.92911791342207e-11	1.11992	0.265	0.167	2.53612644749161e-06	Podocytes	PITHD1
ERH	7.01565482213907e-11	0.73718	0.515	0.426	2.56779982145112e-06	Podocytes	ERH
PRRC2C	7.09525550173959e-11	0.529368	0.655	0.582	2.59693446619171e-06	Podocytes	PRRC2C
ARHGEF16	7.1157395811479e-11	1.69302	0.138	0.065	2.60443184409594e-06	Podocytes	ARHGEF16
AMOTL2	7.16818996714455e-11	1.04698	0.282	0.178	2.62362920987458e-06	Podocytes	AMOTL2
EMC2	7.24281413656091e-11	0.871789	0.341	0.235	2.65094240212266e-06	Podocytes	EMC2
ITFG1	7.68162826077946e-11	1.03845	0.333	0.229	2.81155275972789e-06	Podocytes	ITFG1
YWHAQ	7.84981309718547e-11	0.66596	0.559	0.476	2.87311009170085e-06	Podocytes	YWHAQ
RAP1GDS1	8.31686516457716e-11	1.22774	0.18	0.095	3.04405581888689e-06	Podocytes	RAP1GDS1
FADS3	8.75732262862913e-11	1.45745	0.123	0.055	3.20526765530455e-06	Podocytes	FADS3
COPS8	8.80288764304769e-11	1.08097	0.284	0.183	3.22194490623188e-06	Podocytes	COPS8
SGCE	8.86143442187224e-11	1.27172	0.229	0.136	3.24337361274946e-06	Podocytes	SGCE
MAML3	9.22201411358833e-11	1.44993	0.11	0.047	3.37534938571446e-06	Podocytes	MAML3
CCDC115	9.41877881540802e-11	1.21767	0.239	0.145	3.44736723422749e-06	Podocytes	CCDC115
ZBED3-AS1	1.01184765160236e-10	1.45795	0.1	0.04	3.7034635896298e-06	Podocytes	ZBED3-AS1
TADA2A	1.05357897787588e-10	1.4992	0.112	0.048	3.85620441692351e-06	Podocytes	TADA2A
SHC1	1.05855312116521e-10	1.46923	0.159	0.081	3.87441027877678e-06	Podocytes	SHC1
SRP14	1.0751389103574e-10	0.242455	0.867	0.849	3.9351159257991e-06	Podocytes	SRP14
RSF1	1.08040999408201e-10	0.869228	0.462	0.371	3.95440861933955e-06	Podocytes	RSF1
THOC7	1.13131050027008e-10	0.820293	0.381	0.277	4.14070956203852e-06	Podocytes	THOC7
MGAT1	1.18307439302985e-10	1.37923	0.208	0.119	4.33017058592855e-06	Podocytes	MGAT1
LGALS3BP	1.20176242461128e-10	0.92105	0.424	0.324	4.39857065031975e-06	Podocytes	LGALS3BP
TUBA1A	1.21949901736577e-10	0.896187	0.337	0.226	4.46348835346044e-06	Podocytes	TUBA1A
LATS2	1.21995224778629e-10	0.987638	0.292	0.189	4.46514722212259e-06	Podocytes	LATS2
UTP23	1.26227662400665e-10	1.23351	0.233	0.139	4.62005867152673e-06	Podocytes	UTP23
RABEP1	1.34368742477181e-10	0.976613	0.328	0.227	4.91803034340731e-06	Podocytes	RABEP1
BBX	1.39529611235605e-10	0.828619	0.506	0.423	5.10692330083436e-06	Podocytes	BBX
TSTD3	1.54900056004792e-10	1.28138	0.142	0.068	5.6694969498314e-06	Podocytes	TSTD3
KIAA1143	1.58828387291174e-10	1.09851	0.284	0.184	5.81327780324425e-06	Podocytes	KIAA1143
DLG5	1.62987236832083e-10	2.05203	0.11	0.048	5.96549585529109e-06	Podocytes	DLG5
KIAA0232	1.76431065567716e-10	0.832983	0.417	0.318	6.45755343084397e-06	Podocytes	KIAA0232
RNF20	1.78441590921081e-10	1.11086	0.222	0.13	6.53114066930247e-06	Podocytes	RNF20
RNF7	1.79230572605034e-10	0.6922	0.475	0.375	6.56001818791685e-06	Podocytes	RNF7
SLF2	1.91505576622259e-10	1.18135	0.21	0.12	7.00929560995129e-06	Podocytes	SLF2
WBP1L	2.07844431160987e-10	1.18071	0.193	0.106	7.60731402492327e-06	Podocytes	WBP1L
HTATIP2	2.18186130253544e-10	1.30177	0.167	0.087	7.98583055340995e-06	Podocytes	HTATIP2
FBXO3	2.25257590373163e-10	0.970707	0.305	0.204	8.24465306524813e-06	Podocytes	FBXO3
C3orf38	2.32366324345217e-10	1.29807	0.189	0.104	8.5048398373593e-06	Podocytes	C3orf38
CREB3L2	2.32437036605185e-10	0.91395	0.345	0.243	8.50742797678637e-06	Podocytes	CREB3L2
CXorf38	2.58544881260697e-10	1.39128	0.169	0.088	9.46300119902279e-06	Podocytes	CXorf38
MAPRE2	2.64295081267658e-10	1.24059	0.172	0.091	9.67346426947756e-06	Podocytes	MAPRE2
FIP1L1	2.72308041791122e-10	0.989387	0.297	0.195	9.96674663759684e-06	Podocytes	FIP1L1
PARD6B	2.77608229274647e-10	0.702776	0.483	0.384	1.01607387996814e-05	Podocytes	PARD6B
MARCH2	2.78637289026052e-10	1.42926	0.129	0.061	1.01984034156425e-05	Podocytes	MARCH2
PACSIN3	2.7915085397539e-10	1.51237	0.138	0.066	1.02172004063533e-05	Podocytes	PACSIN3
TAX1BP1	2.80137835009696e-10	0.491218	0.697	0.661	1.02533248991899e-05	Podocytes	TAX1BP1
VAMP4	2.98315413366718e-10	1.50424	0.136	0.065	1.09186424446353e-05	Podocytes	VAMP4
HNRNPR	3.00668717397052e-10	0.771563	0.5	0.419	1.10047757254495e-05	Podocytes	HNRNPR
ARHGEF17	3.22336163300033e-10	1.7111	0.136	0.065	1.17978259129445e-05	Podocytes	ARHGEF17
YAP1	3.23008229318111e-10	1.10868	0.297	0.198	1.18224242012722e-05	Podocytes	YAP1
LRRC57	3.36470737689827e-10	1.23726	0.193	0.107	1.23151654701854e-05	Podocytes	LRRC57
HILPDA	3.41911167637528e-10	1.48349	0.114	0.051	1.25142906467012e-05	Podocytes	HILPDA
CDC40	3.46430043715191e-10	0.967612	0.326	0.228	1.26796860300197e-05	Podocytes	CDC40
NBDY	3.56894380758953e-10	0.82776	0.413	0.313	1.30626912301584e-05	Podocytes	NBDY
USP47	3.75562086329002e-10	0.869414	0.358	0.258	1.37459479217278e-05	Podocytes	USP47
ZC3H6	3.76981488593605e-10	1.19016	0.28	0.183	1.37978994640145e-05	Podocytes	ZC3H6
EPHA7	3.91626839729873e-10	1.14755	0.125	0.057	1.43339339609531e-05	Podocytes	EPHA7
PKN1	4.21536320486192e-10	1.26268	0.176	0.095	1.54286508661151e-05	Podocytes	PKN1
TRIQK	4.28726442140653e-10	1.30739	0.218	0.129	1.569181650879e-05	Podocytes	TRIQK
PHF3	4.33177235515955e-10	0.621552	0.504	0.413	1.58547199971195e-05	Podocytes	PHF3
IQSEC1	4.67630449494003e-10	1.63736	0.163	0.087	1.711574208193e-05	Podocytes	IQSEC1
TTF1	4.72580582110166e-10	1.45779	0.193	0.109	1.72969218858142e-05	Podocytes	TTF1
IMPAD1	4.75061340791245e-10	0.995952	0.318	0.221	1.73877201343004e-05	Podocytes	IMPAD1
TMED4	4.79686815333233e-10	0.643923	0.536	0.452	1.75570171280117e-05	Podocytes	TMED4
ZNF609	4.99125738104763e-10	1.35278	0.176	0.095	1.82685011403724e-05	Podocytes	ZNF609
RNF38	5.22634804200172e-10	1.20819	0.199	0.114	1.91289564685305e-05	Podocytes	RNF38
PRKAG1	5.59979467708323e-10	1.2533	0.193	0.109	2.04958084975923e-05	Podocytes	PRKAG1
WASHC3	5.73129811263275e-10	0.889352	0.339	0.237	2.09771242220471e-05	Podocytes	WASHC3
PSMA3	5.842747987596e-10	0.855611	0.413	0.317	2.13850419094001e-05	Podocytes	PSMA3
CSNK1A1	6.03324907760407e-10	0.612035	0.576	0.506	2.20822949489387e-05	Podocytes	CSNK1A1
IQGAP1	6.09684067954049e-10	0.65843	0.511	0.419	2.23150465711862e-05	Podocytes	IQGAP1
IPP	6.30362891129428e-10	1.26544	0.169	0.091	2.30719121782282e-05	Podocytes	IPP
CBL	6.37703560949251e-10	1.31771	0.172	0.092	2.33405880343035e-05	Podocytes	CBL
GRN	6.44817170649359e-10	0.816924	0.441	0.343	2.36009532629372e-05	Podocytes	GRN
RRAS2	7.00570810549212e-10	1.00887	0.218	0.128	2.56415922369117e-05	Podocytes	RRAS2
ABI2	7.27258236807011e-10	0.836456	0.362	0.264	2.66183787253734e-05	Podocytes	ABI2
ERGIC2	7.47145943564785e-10	1.13566	0.314	0.224	2.73462886804147e-05	Podocytes	ERGIC2
CNST	7.63110930577615e-10	1.08737	0.191	0.107	2.79306231700713e-05	Podocytes	CNST
TRAPPC4	8.26671445116718e-10	1.10584	0.322	0.227	3.0257001562717e-05	Podocytes	TRAPPC4
QSOX1	8.52116212115627e-10	1.69847	0.146	0.075	3.11883054796441e-05	Podocytes	QSOX1
S100A11	9.16772754061368e-10	0.119615	0.746	0.637	3.35547995714001e-05	Podocytes	S100A11
BRD7	9.35728080453322e-10	0.984714	0.417	0.327	3.4248583472672e-05	Podocytes	BRD7
GIHCG	9.40200350662469e-10	1.28477	0.18	0.1	3.4412273034597e-05	Podocytes	GIHCG
TSR2	9.81069855547648e-10	1.00025	0.345	0.251	3.59081377828995e-05	Podocytes	TSR2
ZNF428	9.83306872535129e-10	0.819501	0.364	0.27	3.59900148416583e-05	Podocytes	ZNF428
OS9	1.02818009673297e-09	0.856129	0.428	0.34	3.76324197205236e-05	Podocytes	OS9
CHPF	1.04819474383985e-09	1.36247	0.216	0.131	3.83649758192824e-05	Podocytes	CHPF
PYCR2	1.07059180093294e-09	1.22993	0.197	0.113	3.91847305059466e-05	Podocytes	PYCR2
WBP11	1.10204464101966e-09	0.850804	0.392	0.304	4.03359359059606e-05	Podocytes	WBP11
CFAP20	1.110501672391e-09	1.14899	0.193	0.11	4.06454717111828e-05	Podocytes	CFAP20
ATP2B4	1.12282194251069e-09	1.25747	0.155	0.079	4.10964059178338e-05	Podocytes	ATP2B4
UFD1	1.1532828245665e-09	1.03229	0.28	0.184	4.22113046619584e-05	Podocytes	UFD1
SLC25A24	1.15811796560442e-09	1.07846	0.288	0.192	4.23882756590874e-05	Podocytes	SLC25A24
RAD23A	1.16658024431899e-09	0.821464	0.409	0.315	4.26980035223192e-05	Podocytes	RAD23A
WDSUB1	1.22334014121553e-09	1.31758	0.165	0.088	4.47754725086295e-05	Podocytes	WDSUB1
TMEM59	1.2243980824963e-09	0.394666	0.739	0.668	4.48141942174472e-05	Podocytes	TMEM59
CABLES1	1.22816755454124e-09	1.41844	0.112	0.051	4.49521606637639e-05	Podocytes	CABLES1
HRAS	1.23899638262605e-09	1.10085	0.252	0.159	4.53485066004959e-05	Podocytes	HRAS
ARL1	1.33826431291084e-09	0.755391	0.441	0.351	4.89818121168497e-05	Podocytes	ARL1
TCEAL9	1.37935804130436e-09	0.484615	0.593	0.498	5.04858836697808e-05	Podocytes	TCEAL9
BMPR2	1.38206804896333e-09	0.944264	0.305	0.212	5.05850726601069e-05	Podocytes	BMPR2
WDR26	1.3884066112791e-09	1.05661	0.278	0.182	5.08170703794262e-05	Podocytes	WDR26
ZNF576	1.46025159490444e-09	1.3611	0.125	0.059	5.34466686250974e-05	Podocytes	ZNF576
NUB1	1.48815835204906e-09	0.846249	0.371	0.272	5.44680838433475e-05	Podocytes	NUB1
PHF20	1.52505848279041e-09	1.11979	0.273	0.181	5.58186655286119e-05	Podocytes	PHF20
HAGLR	1.54723931217356e-09	1.86355	0.117	0.054	5.66305060648643e-05	Podocytes	HAGLR
G2E3	1.56343409063884e-09	1.45063	0.157	0.082	5.72232511514721e-05	Podocytes	G2E3
RASSF7	1.57250070809742e-09	1.08183	0.29	0.198	5.75550984170736e-05	Podocytes	RASSF7
ZFAND6	1.58330185231438e-09	0.89586	0.398	0.307	5.79504310965587e-05	Podocytes	ZFAND6
CBX6	1.65326886856857e-09	1.07361	0.271	0.179	6.05112938584781e-05	Podocytes	CBX6
PALM2-AKAP2	1.74971773193668e-09	0.557908	0.335	0.223	6.40414187066143e-05	Podocytes	PALM2-AKAP2
ZBTB1	1.81619019556794e-09	1.2142	0.256	0.165	6.64743773479822e-05	Podocytes	ZBTB1
CEMIP2	1.81653585418403e-09	1.07453	0.265	0.169	6.64870287989899e-05	Podocytes	CEMIP2
SAR1A	1.85363810688144e-09	0.940367	0.388	0.294	6.78450083499677e-05	Podocytes	SAR1A
LUC7L3	1.87072377338234e-09	0.752763	0.542	0.462	6.8470360829567e-05	Podocytes	LUC7L3
KIFAP3	1.92053685577011e-09	1.13462	0.305	0.21	7.02935694580417e-05	Podocytes	KIFAP3
SUSD6	2.18184917189587e-09	1.08033	0.25	0.158	7.98578615405607e-05	Podocytes	SUSD6
GOLGA2	2.21385848459469e-09	0.959498	0.388	0.293	8.10294343946502e-05	Podocytes	GOLGA2
TRAPPC1	2.29248470856857e-09	0.86081	0.394	0.305	8.39072328183182e-05	Podocytes	TRAPPC1
ZNF106	2.30164248620575e-09	0.924565	0.464	0.386	8.42424166376165e-05	Podocytes	ZNF106
LSM14A	2.51702012943549e-09	0.746313	0.413	0.32	9.21254537574682e-05	Podocytes	LSM14A
PSMC2	2.62539569055145e-09	0.891652	0.299	0.205	9.60921076698738e-05	Podocytes	PSMC2
NR2F2	2.72201529587154e-09	0.457361	0.551	0.453	9.96284818441943e-05	Podocytes	NR2F2
MXD4	2.75420104557723e-09	0.876337	0.345	0.251	0.000100807	Podocytes	MXD4
DNAL1	2.76833626913759e-09	1.10319	0.222	0.136	0.000101324	Podocytes	DNAL1
ACAP2	2.83375638024915e-09	0.939224	0.273	0.181	0.000103718	Podocytes	ACAP2
TBPL1	3.0005033217546e-09	1.54206	0.131	0.065	0.000109821	Podocytes	TBPL1
ZNF595	3.02305289665701e-09	1.7363	0.106	0.048	0.000110647	Podocytes	ZNF595
KDM5A	3.03368486387206e-09	0.79257	0.377	0.282	0.000111036	Podocytes	KDM5A
MIS18BP1	3.20291932300247e-09	1.61442	0.144	0.075	0.00011723	Podocytes	MIS18BP1
STXBP3	3.29351891482378e-09	0.832088	0.36	0.27	0.000120546	Podocytes	STXBP3
TRAF3	3.35283630338035e-09	1.51941	0.117	0.055	0.000122717	Podocytes	TRAF3
KLF15	3.36329341936056e-09	0.952634	0.184	0.103	0.0001231	Podocytes	KLF15
LINC01836	3.43289039781205e-09	1.77377	0.112	0.052	0.000125647	Podocytes	LINC01836
DNAJB14	3.47742913827158e-09	0.894966	0.367	0.273	0.000127277	Podocytes	DNAJB14
SNX21	3.65149108365476e-09	1.58153	0.129	0.064	0.000133648	Podocytes	SNX21
CASC3	3.79940713126891e-09	1.07395	0.254	0.163	0.000139062	Podocytes	CASC3
ZNF148	3.8479071772994e-09	0.767922	0.396	0.307	0.000140837	Podocytes	ZNF148
SF3B2	3.85651802974761e-09	0.782769	0.464	0.393	0.000141152	Podocytes	SF3B2
CDK17	3.86536789873739e-09	1.52559	0.117	0.055	0.000141476	Podocytes	CDK17
CAP1	3.86755728292365e-09	0.695456	0.46	0.374	0.000141556	Podocytes	CAP1
SLU7	3.87602263580261e-09	1.0451	0.326	0.232	0.000141866	Podocytes	SLU7
MBTPS1	3.94129690786764e-09	0.998752	0.36	0.271	0.000144255	Podocytes	MBTPS1
ZNF518B	3.95137684488017e-09	1.43429	0.129	0.064	0.000144624	Podocytes	ZNF518B
ARL13B	4.02056557385766e-09	1.0621	0.201	0.119	0.000147157	Podocytes	ARL13B
HAUS6	4.04752095208798e-09	1.52079	0.117	0.055	0.000148143	Podocytes	HAUS6
CHMP4A	4.08526880826237e-09	0.815798	0.322	0.224	0.000149525	Podocytes	CHMP4A
SPATA6	4.22619670758609e-09	1.35259	0.22	0.137	0.000154683	Podocytes	SPATA6
PLEKHA2	4.4694327888703e-09	1.2853	0.186	0.107	0.000163586	Podocytes	PLEKHA2
ATAD1	4.48192633938505e-09	1.00397	0.305	0.213	0.000164043	Podocytes	ATAD1
DDX60	4.49946623398305e-09	1.43335	0.131	0.065	0.000164685	Podocytes	DDX60
FIS1	4.53985525649278e-09	0.457081	0.61	0.549	0.000166163	Podocytes	FIS1
MYADM	4.61096156835031e-09	0.398713	0.326	0.212	0.000168766	Podocytes	MYADM
CETN3	4.6293881341845e-09	1.08028	0.218	0.133	0.00016944	Podocytes	CETN3
HOXA7	4.64477229040225e-09	0.885398	0.269	0.176	0.000170003	Podocytes	HOXA7
HIRIP3	4.77839335915196e-09	1.37959	0.161	0.088	0.000174894	Podocytes	HIRIP3
PLA2G15	4.8651129521593e-09	1.29772	0.15	0.079	0.000178068	Podocytes	PLA2G15
TNPO1	4.93156590141157e-09	0.892833	0.362	0.27	0.0001805	Podocytes	TNPO1
SMARCE1	5.00572388321512e-09	0.685046	0.436	0.349	0.000183214	Podocytes	SMARCE1
KCTD2	5.02437620941481e-09	1.77999	0.138	0.07	0.000183897	Podocytes	KCTD2
EIF2B3	5.65428023580827e-09	1.23596	0.161	0.087	0.000206952	Podocytes	EIF2B3
RABL3	5.74895854392181e-09	1.0907	0.186	0.107	0.000210418	Podocytes	RABL3
SCAF11	5.89951797873201e-09	0.550109	0.608	0.535	0.000215928	Podocytes	SCAF11
APMAP	6.0114694535187e-09	1.08907	0.269	0.183	0.000220026	Podocytes	APMAP
PSMC1	6.0297798607775e-09	0.768919	0.388	0.294	0.000220696	Podocytes	PSMC1
N4BP1	6.03498272420486e-09	0.987714	0.265	0.173	0.000220886	Podocytes	N4BP1
VAPA	6.20724799422712e-09	0.503009	0.627	0.576	0.000227191	Podocytes	VAPA
DGUOK	6.59174341430921e-09	1.11822	0.263	0.176	0.000241264	Podocytes	DGUOK
CASP8AP2	6.60201324636289e-09	1.10275	0.189	0.11	0.00024164	Podocytes	CASP8AP2
EXOC5	7.07905236155101e-09	0.902432	0.254	0.164	0.0002591	Podocytes	EXOC5
PIAS1	7.18449476807049e-09	1.07311	0.256	0.168	0.00026296	Podocytes	PIAS1
MPDZ	7.27112285795305e-09	0.930022	0.244	0.154	0.00026613	Podocytes	MPDZ
LSM10	7.31283132802107e-09	1.1878	0.222	0.14	0.000267657	Podocytes	LSM10
NOL7	7.88866243593615e-09	0.508103	0.559	0.484	0.000288733	Podocytes	NOL7
NSMCE3	7.93754258867094e-09	1.21571	0.18	0.102	0.000290522	Podocytes	NSMCE3
USP16	7.9601510425648e-09	0.917402	0.39	0.301	0.000291349	Podocytes	USP16
JOSD2	8.37623820863378e-09	1.20884	0.206	0.124	0.000306579	Podocytes	JOSD2
NDUFAF3	8.42236706524902e-09	0.630287	0.489	0.406	0.000308267	Podocytes	NDUFAF3
DNAJB12	9.0360869583777e-09	1.07409	0.233	0.146	0.00033073	Podocytes	DNAJB12
RAB18	9.17128874066126e-09	0.793374	0.379	0.29	0.000335678	Podocytes	RAB18
OST4	9.23151847991243e-09	0.408578	0.659	0.614	0.000337883	Podocytes	OST4
GNPDA2	9.31513239791562e-09	1.35528	0.169	0.096	0.000340943	Podocytes	GNPDA2
NEDD8	9.34232800659951e-09	0.525293	0.585	0.529	0.000341939	Podocytes	NEDD8
PPFIA1	9.80418090122529e-09	0.955202	0.328	0.24	0.000358843	Podocytes	PPFIA1
DDHD1	1.03541259189521e-08	1.6526	0.121	0.059	0.000378971	Podocytes	DDHD1
ROCK2	1.11272810067182e-08	0.65802	0.386	0.289	0.00040727	Podocytes	ROCK2
CCDC18-AS1	1.14022005742109e-08	1.18119	0.208	0.127	0.000417332	Podocytes	CCDC18-AS1
GOPC	1.16263903475456e-08	1.03612	0.271	0.183	0.000425538	Podocytes	GOPC
RNF13	1.21525902340386e-08	0.947014	0.388	0.306	0.000444797	Podocytes	RNF13
EXOC2	1.2154679650687e-08	1.51563	0.121	0.059	0.000444873	Podocytes	EXOC2
PTPN11	1.33920004575175e-08	0.829748	0.409	0.319	0.000490161	Podocytes	PTPN11
SRRM1	1.39839392576108e-08	0.46358	0.608	0.548	0.000511826	Podocytes	SRRM1
AC008969.1	1.4346594648368e-08	1.35442	0.15	0.081	0.0005251	Podocytes	AC008969.1
DDX42	1.47195321738404e-08	0.795693	0.347	0.257	0.00053875	Podocytes	DDX42
TRMT112	1.49828439314677e-08	0.586028	0.538	0.452	0.000548387	Podocytes	TRMT112
OSTC	1.56319452324891e-08	0.881931	0.362	0.277	0.000572145	Podocytes	OSTC
SLC39A6	1.67728694666416e-08	1.04349	0.278	0.188	0.000613904	Podocytes	SLC39A6
PLEKHA4	1.68914352229137e-08	1.02519	0.161	0.086	0.000618243	Podocytes	PLEKHA4
UBL7	1.74356234755256e-08	1.54751	0.142	0.076	0.000638161	Podocytes	UBL7
TCEA1	1.77892002259406e-08	0.631883	0.525	0.466	0.000651103	Podocytes	TCEA1
GOLGA7	1.83446554641745e-08	0.863794	0.284	0.195	0.000671433	Podocytes	GOLGA7
SMC3	1.86488783817721e-08	0.715759	0.373	0.285	0.000682568	Podocytes	SMC3
MVB12A	1.90182196269539e-08	1.478	0.212	0.134	0.000696086	Podocytes	MVB12A
CHD9	1.92600380096098e-08	0.689745	0.498	0.414	0.000704937	Podocytes	CHD9
PLXNB2	2.01057153031198e-08	1.05217	0.333	0.246	0.000735889	Podocytes	PLXNB2
YPEL5	2.09349603238307e-08	0.574751	0.449	0.356	0.00076624	Podocytes	YPEL5
EIF5B	2.20906939962383e-08	0.565265	0.576	0.505	0.000808541	Podocytes	EIF5B
IGSF8	2.28654568688907e-08	1.24633	0.195	0.119	0.000836899	Podocytes	IGSF8
CLUAP1	2.40254777015064e-08	1.09331	0.252	0.169	0.000879357	Podocytes	CLUAP1
FER	2.40693014472123e-08	1.08526	0.206	0.126	0.000880961	Podocytes	FER
SMIM10L1	2.42171992163885e-08	0.953596	0.282	0.196	0.000886374	Podocytes	SMIM10L1
UBE2V2	2.45644587854683e-08	0.861605	0.314	0.224	0.000899084	Podocytes	UBE2V2
DUT	2.66856635179875e-08	0.714302	0.417	0.335	0.000976722	Podocytes	DUT
S100A13	2.80561226175035e-08	0.532431	0.528	0.437	0.00102688	Podocytes	S100A13
BCL9L	2.90726433973628e-08	1.47039	0.123	0.062	0.00106409	Podocytes	BCL9L
RSRP1	2.97031039496819e-08	0.605868	0.487	0.411	0.00108716	Podocytes	RSRP1
IMP3	2.97752899617748e-08	0.891413	0.282	0.193	0.00108981	Podocytes	IMP3
ITPRIPL2	3.13637849879073e-08	0.98627	0.216	0.135	0.00114795	Podocytes	ITPRIPL2
CCDC82	3.15533214391995e-08	0.969309	0.269	0.184	0.00115488	Podocytes	CCDC82
SLC29A1	3.24296187887231e-08	1.45003	0.144	0.078	0.00118696	Podocytes	SLC29A1
AP2M1	3.27161901043932e-08	0.608539	0.472	0.4	0.00119745	Podocytes	AP2M1
BCL2L13	3.29737984159597e-08	0.873652	0.244	0.158	0.00120687	Podocytes	BCL2L13
NAGLU	3.3056670081555e-08	1.19073	0.186	0.112	0.00120991	Podocytes	NAGLU
TAGLN2	3.33544468195066e-08	0.557673	0.436	0.336	0.00122081	Podocytes	TAGLN2
TOX4	3.49175345484047e-08	0.807245	0.333	0.246	0.00127802	Podocytes	TOX4
RRAGA	3.50635465292962e-08	0.856485	0.314	0.225	0.00128336	Podocytes	RRAGA
AL499604.1	3.56478886497626e-08	1.1518	0.133	0.07	0.00130475	Podocytes	AL499604.1
NLN	3.57848521058653e-08	1.12805	0.174	0.1	0.00130976	Podocytes	NLN
NSL1	3.72010609016888e-08	1.08002	0.229	0.148	0.0013616	Podocytes	NSL1
RNASEL	3.89550469777493e-08	1.34492	0.1	0.046	0.00142579	Podocytes	RNASEL
MOSPD2	4.06499406488895e-08	1.34424	0.136	0.072	0.00148783	Podocytes	MOSPD2
HOXA9	4.10728742148641e-08	0.854651	0.258	0.17	0.00150331	Podocytes	HOXA9
SAP18	4.1733077247904e-08	0.37188	0.68	0.643	0.00152747	Podocytes	SAP18
C1orf198	4.69434024447192e-08	1.429	0.125	0.064	0.00171818	Podocytes	C1orf198
PPIA	5.06753751702761e-08	0.232801	0.85	0.83	0.00185477	Podocytes	PPIA
ITM2C	5.29416149998881e-08	0.412251	0.453	0.358	0.00193772	Podocytes	ITM2C
TAPBP	5.34082568629058e-08	0.82596	0.345	0.257	0.0019548	Podocytes	TAPBP
TNFAIP2	5.36035378354162e-08	0.607151	0.153	0.082	0.00196194	Podocytes	TNFAIP2
PLOD3	5.374050583141e-08	1.4676	0.136	0.073	0.00196696	Podocytes	PLOD3
DNASE2	5.48194763947859e-08	1.16172	0.227	0.148	0.00200645	Podocytes	DNASE2
PSMB8	5.78057943871857e-08	0.997237	0.29	0.209	0.00211575	Podocytes	PSMB8
MYOF	5.82820932124377e-08	1.19441	0.256	0.174	0.00213318	Podocytes	MYOF
STRN3	5.9845049466507e-08	0.744109	0.294	0.205	0.00219039	Podocytes	STRN3
TLR3	6.34277944398657e-08	1.39399	0.136	0.072	0.00232152	Podocytes	TLR3
CDC42	6.70995789589609e-08	0.390036	0.678	0.622	0.00245591	Podocytes	CDC42
AHDC1	6.86950226014968e-08	1.37351	0.174	0.103	0.00251431	Podocytes	AHDC1
TXNDC12	7.28897524465969e-08	1.08236	0.269	0.187	0.00266784	Podocytes	TXNDC12
CCNDBP1	7.48173920203171e-08	1.05508	0.278	0.196	0.00273839	Podocytes	CCNDBP1
HEXB	7.57597748808802e-08	1.1775	0.216	0.138	0.00277288	Podocytes	HEXB
ZC3H14	8.08528369596248e-08	0.68937	0.341	0.254	0.00295929	Podocytes	ZC3H14
SHROOM3	8.18124521888774e-08	0.753134	0.335	0.245	0.00299442	Podocytes	SHROOM3
PPP4R2	8.49525928993554e-08	0.753307	0.375	0.293	0.00310935	Podocytes	PPP4R2
NEAT1	8.51502393013676e-08	0.192661	0.909	0.806	0.00311658	Podocytes	NEAT1
MFSD10	8.71647097588183e-08	1.13959	0.222	0.144	0.00319032	Podocytes	MFSD10
NFATC3	8.76011064445232e-08	1.40544	0.125	0.065	0.00320629	Podocytes	NFATC3
SNX1	8.76339082835302e-08	0.752332	0.314	0.226	0.00320749	Podocytes	SNX1
FOPNL	9.17489235997777e-08	0.932237	0.178	0.105	0.0033581	Podocytes	FOPNL
XPOT	9.39920454038453e-08	1.24697	0.142	0.078	0.0034402	Podocytes	XPOT
CPNE3	9.49487853698518e-08	0.636874	0.489	0.418	0.00347522	Podocytes	CPNE3
CEP104	9.74065293408645e-08	0.887298	0.22	0.141	0.00356518	Podocytes	CEP104
PBX2	1.00827492212174e-07	1.16212	0.15	0.084	0.00369039	Podocytes	PBX2
AIDA	1.01520487415031e-07	0.82478	0.252	0.169	0.00371575	Podocytes	AIDA
PPP1CC	1.03925860520565e-07	0.846691	0.318	0.233	0.00380379	Podocytes	PPP1CC
SNX17	1.05489042689462e-07	0.832903	0.282	0.199	0.003861	Podocytes	SNX17
CHIC2	1.06792982243337e-07	0.970386	0.161	0.092	0.00390873	Podocytes	CHIC2
MESD	1.15052778256552e-07	0.817367	0.388	0.312	0.00421105	Podocytes	MESD
PSMB5	1.18053124303326e-07	0.645104	0.428	0.352	0.00432086	Podocytes	PSMB5
ANKS1A	1.19638147102957e-07	1.3353	0.159	0.093	0.00437888	Podocytes	ANKS1A
AHI1	1.23864050676647e-07	0.779444	0.309	0.222	0.00453355	Podocytes	AHI1
MAPT	1.24894724310726e-07	0.262905	0.133	0.068	0.00457127	Podocytes	MAPT
EHBP1	1.32131870053835e-07	1.12418	0.203	0.129	0.00483616	Podocytes	EHBP1
TMEM14A	1.326753815262e-07	1.0345	0.222	0.145	0.00485605	Podocytes	TMEM14A
HDHD2	1.33611095521045e-07	0.94362	0.267	0.185	0.0048903	Podocytes	HDHD2
ZNF720	1.42305278020313e-07	1.01896	0.182	0.11	0.00520852	Podocytes	ZNF720
GTF3C1	1.43293560913936e-07	1.06221	0.222	0.143	0.00524469	Podocytes	GTF3C1
SENP6	1.43977298062521e-07	0.689787	0.447	0.375	0.00526971	Podocytes	SENP6
FNIP1	1.49383090688727e-07	0.957122	0.261	0.178	0.00546757	Podocytes	FNIP1
SLC9A3R1	1.50819353166006e-07	0.158902	0.322	0.213	0.00552014	Podocytes	SLC9A3R1
GDI1	1.52930255349488e-07	1.00845	0.218	0.141	0.0055974	Podocytes	GDI1
CLTA	1.65266492588983e-07	0.437188	0.612	0.577	0.00604892	Podocytes	CLTA
NSD1	1.67622458172865e-07	0.753445	0.352	0.267	0.00613515	Podocytes	NSD1
TBC1D5	1.72253244636282e-07	0.955025	0.294	0.216	0.00630464	Podocytes	TBC1D5
DCAF16	1.75982122297214e-07	1.31321	0.195	0.122	0.00644112	Podocytes	DCAF16
CORO1B	1.8978528745023e-07	1.03181	0.218	0.143	0.00694633	Podocytes	CORO1B
ASH1L	1.92536196735449e-07	0.524875	0.508	0.438	0.00704702	Podocytes	ASH1L
WDR83OS	1.97440319757515e-07	0.494612	0.587	0.53	0.00722651	Podocytes	WDR83OS
PRPF4B	2.03754261304488e-07	0.574397	0.515	0.446	0.00745761	Podocytes	PRPF4B
PSMF1	2.08559620738823e-07	0.913713	0.256	0.178	0.00763349	Podocytes	PSMF1
SPRYD7	2.13343773961647e-07	1.09911	0.197	0.124	0.0078086	Podocytes	SPRYD7
VIRMA	2.15405101255129e-07	1.00507	0.199	0.125	0.00788404	Podocytes	VIRMA
ISG15	2.17240129306554e-07	1.11706	0.108	0.054	0.00795121	Podocytes	ISG15
WAC	2.21942112172144e-07	0.629761	0.468	0.394	0.0081233	Podocytes	WAC
CDC123	2.22000567116015e-07	1.06209	0.216	0.141	0.00812544	Podocytes	CDC123
HBS1L	2.30906568906005e-07	1.00772	0.233	0.155	0.00845141	Podocytes	HBS1L
MARCH7	2.31133105223958e-07	0.709072	0.335	0.251	0.0084597	Podocytes	MARCH7
RTL8B	2.32346452061226e-07	1.51913	0.102	0.05	0.00850411	Podocytes	RTL8B
PGRMC2	2.36068616665599e-07	0.648674	0.43	0.356	0.00864035	Podocytes	PGRMC2
NOL8	2.44529880192981e-07	0.963195	0.208	0.134	0.00895004	Podocytes	NOL8
TOR1AIP1	2.49041188659316e-07	0.835644	0.294	0.211	0.00911516	Podocytes	TOR1AIP1
IFI27L2	2.5018544412766e-07	0.873571	0.288	0.206	0.00915704	Podocytes	IFI27L2
NAP1L5	2.6613339566004e-07	1.54127	0.123	0.066	0.00974075	Podocytes	NAP1L5
VPS41	2.67085956148024e-07	0.908545	0.28	0.199	0.00977561	Podocytes	VPS41
RPN1	2.76643878567645e-07	0.772562	0.388	0.308	0.0101254	Podocytes	RPN1
TCEA2	2.77612762703087e-07	0.841055	0.237	0.16	0.0101609	Podocytes	TCEA2
HYOU1	3.03792113563112e-07	1.07111	0.229	0.154	0.0111191	Podocytes	HYOU1
POLR2K	3.06505884510313e-07	0.596058	0.417	0.341	0.0112184	Podocytes	POLR2K
ACTR10	3.14202302426502e-07	0.923409	0.318	0.24	0.0115001	Podocytes	ACTR10
PRXL2C	3.17814642368124e-07	1.10847	0.176	0.107	0.0116323	Podocytes	PRXL2C
ORC3	3.18072370444708e-07	1.06671	0.178	0.109	0.0116418	Podocytes	ORC3
FRG1	3.23499703289648e-07	0.933065	0.322	0.248	0.0118404	Podocytes	FRG1
NDFIP1	3.45006383578522e-07	0.518551	0.542	0.492	0.0126276	Podocytes	NDFIP1
COPS4	3.46277919952423e-07	0.982714	0.225	0.149	0.0126741	Podocytes	COPS4
TOGARAM1	3.77101725678211e-07	0.98139	0.197	0.125	0.0138023	Podocytes	TOGARAM1
LRPAP1	3.78774697095496e-07	0.583992	0.519	0.467	0.0138635	Podocytes	LRPAP1
PRKAR1A	3.80689142354299e-07	0.495482	0.532	0.469	0.0139336	Podocytes	PRKAR1A
EBAG9	3.95755377620988e-07	0.798419	0.339	0.263	0.014485	Podocytes	EBAG9
TSPYL5	4.13055125453103e-07	1.13273	0.174	0.107	0.0151182	Podocytes	TSPYL5
VCP	4.14765788332036e-07	0.643078	0.428	0.359	0.0151808	Podocytes	VCP
CLEC16A	4.23272668365276e-07	1.38523	0.114	0.06	0.0154922	Podocytes	CLEC16A
LRRC1	4.38720906173578e-07	1.1767	0.123	0.066	0.0160576	Podocytes	LRRC1
ZNF483	4.51460453664642e-07	1.00988	0.203	0.132	0.0165239	Podocytes	ZNF483
GPHN	4.5361288074509e-07	0.767502	0.199	0.125	0.0166027	Podocytes	GPHN
IRAK4	4.62380866644629e-07	1.38494	0.14	0.08	0.0169236	Podocytes	IRAK4
OSTM1	4.63118472246059e-07	1.06721	0.165	0.099	0.0169506	Podocytes	OSTM1
NUP58	4.63926896801362e-07	0.908658	0.239	0.163	0.0169802	Podocytes	NUP58
CREB1	4.64432605180784e-07	0.857422	0.229	0.153	0.0169987	Podocytes	CREB1
MAN2A2	4.67741115533734e-07	1.58403	0.106	0.054	0.0171198	Podocytes	MAN2A2
NEMF	4.79088038367729e-07	0.774004	0.373	0.295	0.0175351	Podocytes	NEMF
DIAPH2	4.84313362562718e-07	1.23908	0.144	0.082	0.0177264	Podocytes	DIAPH2
NT5C2	4.86412768408136e-07	0.882748	0.218	0.145	0.0178032	Podocytes	NT5C2
SRSF9	4.94361262789334e-07	0.520676	0.502	0.437	0.0180941	Podocytes	SRSF9
UBLCP1	4.95959260833474e-07	1.06221	0.184	0.115	0.0181526	Podocytes	UBLCP1
NOB1	5.40907485434136e-07	1.09321	0.169	0.103	0.0197978	Podocytes	NOB1
IMPACT	5.41610825893807e-07	0.927131	0.216	0.142	0.0198235	Podocytes	IMPACT
CEP164	5.43081016679831e-07	1.16501	0.121	0.065	0.0198773	Podocytes	CEP164
ZNF532	5.44551077812622e-07	1.49888	0.131	0.074	0.0199311	Podocytes	ZNF532
CHD4	5.46181162511371e-07	0.674297	0.494	0.434	0.0199908	Podocytes	CHD4
TCTA	5.62484984467436e-07	0.924873	0.235	0.16	0.0205875	Podocytes	TCTA
ZNF667-AS1	5.6900566712137e-07	1.0773	0.269	0.195	0.0208262	Podocytes	ZNF667-AS1
EPS15	6.14149182994291e-07	0.832955	0.28	0.201	0.0224785	Podocytes	EPS15
ASPH	6.15575405528046e-07	0.636525	0.434	0.364	0.0225307	Podocytes	ASPH
MBNL3	6.43490901469548e-07	0.994337	0.148	0.086	0.0235524	Podocytes	MBNL3
VMA21	6.47442860693771e-07	0.949872	0.265	0.189	0.0236971	Podocytes	VMA21
EIF4E3	6.49216217728575e-07	1.1601	0.129	0.071	0.023762	Podocytes	EIF4E3
CAP2	6.86791171771703e-07	1.39713	0.11	0.058	0.0251372	Podocytes	CAP2
INTS3	6.86864160325142e-07	1.03622	0.189	0.12	0.0251399	Podocytes	INTS3
EXT2	6.99164173483418e-07	1.09899	0.153	0.09	0.0255901	Podocytes	EXT2
BTF3L4	7.49272204965513e-07	0.750506	0.303	0.227	0.0274241	Podocytes	BTF3L4
MOCS2	7.76304797579638e-07	0.585789	0.502	0.435	0.0284135	Podocytes	MOCS2
SUB1	7.98932869618522e-07	0.436399	0.642	0.593	0.0292417	Podocytes	SUB1
RAB28	8.02098757059512e-07	1.30948	0.129	0.073	0.0293576	Podocytes	RAB28
SAV1	8.49575417662881e-07	0.605641	0.379	0.296	0.0310953	Podocytes	SAV1
FAM192A	8.51066464351415e-07	0.90824	0.269	0.195	0.0311499	Podocytes	FAM192A
TPCN1	8.69575600629667e-07	0.957081	0.169	0.103	0.0318273	Podocytes	TPCN1
TUBB	8.70350183378639e-07	0.689018	0.413	0.335	0.0318557	Podocytes	TUBB
TCTN1	8.88689093591938e-07	1.02478	0.229	0.158	0.0325269	Podocytes	TCTN1
RCHY1	8.90955495079652e-07	0.952442	0.197	0.127	0.0326099	Podocytes	RCHY1
ICE2	9.28223277501758e-07	0.850091	0.256	0.182	0.0339739	Podocytes	ICE2
HDGFL3	9.47631965709603e-07	0.981716	0.222	0.152	0.0346843	Podocytes	HDGFL3
TCTN3	9.87190657043279e-07	1.20005	0.191	0.124	0.0361322	Podocytes	TCTN3
TRAM1	1.04128328571814e-06	0.527249	0.525	0.464	0.038112	Podocytes	TRAM1
SAMD9L	1.08687586200621e-06	1.36211	0.125	0.07	0.0397807	Podocytes	SAMD9L
ARL2	1.08934667297463e-06	0.592108	0.424	0.355	0.0398712	Podocytes	ARL2
PCNX4	1.10835669281963e-06	0.764966	0.311	0.233	0.040567	Podocytes	PCNX4
MTDH	1.14407977461649e-06	0.411372	0.593	0.547	0.0418745	Podocytes	MTDH
FAM76A	1.15168645744936e-06	0.962893	0.169	0.105	0.0421529	Podocytes	FAM76A
NKAP	1.15396840143601e-06	1.05203	0.231	0.16	0.0422364	Podocytes	NKAP
ZBTB10	1.17490028753383e-06	0.654827	0.369	0.29	0.0430025	Podocytes	ZBTB10
NTAN1	1.18879196914957e-06	1.19512	0.174	0.109	0.043511	Podocytes	NTAN1
CEP68	1.22736959492406e-06	0.868052	0.161	0.096	0.044923	Podocytes	CEP68
UBL5	1.24297256885223e-06	0.293837	0.744	0.702	0.045494	Podocytes	UBL5
PPP1R7	1.25481178726908e-06	0.649454	0.32	0.24	0.0459274	Podocytes	PPP1R7
C1GALT1C1	1.26857774101566e-06	1.11925	0.191	0.125	0.0464312	Podocytes	C1GALT1C1
BORCS5	1.28760859285038e-06	1.4902	0.11	0.059	0.0471278	Podocytes	BORCS5
RAB10	1.45321924604839e-06	0.566337	0.43	0.357	0.0531893	Podocytes	RAB10
ARPC3	1.48218011102446e-06	0.398688	0.597	0.548	0.0542493	Podocytes	ARPC3
CBX5	1.50091562601098e-06	0.532805	0.513	0.454	0.054935	Podocytes	CBX5
GNB1	1.54684979762461e-06	0.784358	0.422	0.353	0.0566162	Podocytes	GNB1
ZNF160	1.55362995290461e-06	1.15186	0.169	0.105	0.0568644	Podocytes	ZNF160
LINC00662	1.56681960418473e-06	1.36006	0.161	0.101	0.0573472	Podocytes	LINC00662
FEM1B	1.56938386328503e-06	1.1	0.218	0.149	0.057441	Podocytes	FEM1B
SNAPC3	1.57971663956513e-06	1.03967	0.172	0.107	0.0578192	Podocytes	SNAPC3
MAP1LC3A	1.5867722393782e-06	0.771279	0.324	0.246	0.0580775	Podocytes	MAP1LC3A
PM20D2	1.59265994668185e-06	1.067	0.174	0.109	0.0582929	Podocytes	PM20D2
ZMYND11	1.71284676595227e-06	0.652028	0.375	0.305	0.0626919	Podocytes	ZMYND11
CASD1	1.72679880341425e-06	1.10668	0.193	0.126	0.0632026	Podocytes	CASD1
SUGT1	1.73577015378588e-06	0.660051	0.443	0.377	0.0635309	Podocytes	SUGT1
CAPNS1	1.74889188168149e-06	0.550958	0.475	0.409	0.0640112	Podocytes	CAPNS1
NCBP2	1.78654144565701e-06	0.805791	0.297	0.222	0.0653892	Podocytes	NCBP2
RTF1	1.79391481442808e-06	0.598985	0.456	0.377	0.0656591	Podocytes	RTF1
RTL8C	1.80815108714669e-06	0.863817	0.328	0.258	0.0661801	Podocytes	RTL8C
SNW1	1.84356791775442e-06	0.851195	0.337	0.261	0.0674764	Podocytes	SNW1
MAP4K3-DT	1.89368320599087e-06	0.839907	0.333	0.255	0.0693107	Podocytes	MAP4K3-DT
CLSTN1	1.9147778738119e-06	0.650787	0.411	0.337	0.0700828	Podocytes	CLSTN1
FAM120AOS	1.93118803226187e-06	0.793403	0.301	0.226	0.0706834	Podocytes	FAM120AOS
CZIB	1.94494453271039e-06	0.998332	0.256	0.184	0.0711869	Podocytes	CZIB
PPIG	2.06706554049198e-06	0.607201	0.511	0.462	0.0756567	Podocytes	PPIG
ATP2A2	2.07006489454618e-06	0.716018	0.379	0.305	0.0757664	Podocytes	ATP2A2
DLGAP1-AS1	2.07007904917838e-06	1.06148	0.148	0.089	0.075767	Podocytes	DLGAP1-AS1
PSMB2	2.1198051022274e-06	0.705081	0.316	0.244	0.077587	Podocytes	PSMB2
FAM172A	2.1298196305405e-06	0.846444	0.242	0.17	0.0779535	Podocytes	FAM172A
TMEM43	2.16590290065094e-06	1.00634	0.184	0.118	0.0792742	Podocytes	TMEM43
VEZF1	2.17007811603206e-06	0.669374	0.367	0.295	0.079427	Podocytes	VEZF1
PRPF6	2.19033988664237e-06	0.731009	0.352	0.276	0.0801686	Podocytes	PRPF6
ADNP	2.27577097858022e-06	0.816963	0.341	0.265	0.0832955	Podocytes	ADNP
LYRM2	2.29126455586563e-06	0.737192	0.352	0.279	0.0838626	Podocytes	LYRM2
ARPIN	2.36929222014036e-06	1.17148	0.138	0.081	0.0867185	Podocytes	ARPIN
TBK1	2.41875530833816e-06	0.792872	0.163	0.1	0.0885289	Podocytes	TBK1
RWDD1	2.42149648091279e-06	0.521751	0.475	0.413	0.0886292	Podocytes	RWDD1
ZNF512	2.49292434767359e-06	1.38995	0.127	0.073	0.0912435	Podocytes	ZNF512
SNRPB	2.57906337033797e-06	0.633572	0.417	0.35	0.0943963	Podocytes	SNRPB
CRBN	2.63827241063871e-06	0.844394	0.278	0.208	0.0965634	Podocytes	CRBN
CREBZF	2.83185230669028e-06	0.925354	0.256	0.185	0.103649	Podocytes	CREBZF
ZNF274	2.87954207078594e-06	0.970925	0.163	0.101	0.105394	Podocytes	ZNF274
MSI2	2.8927028738387e-06	0.551582	0.538	0.473	0.105876	Podocytes	MSI2
UBE2G2	2.9026757832973e-06	0.897578	0.314	0.246	0.106241	Podocytes	UBE2G2
CDK9	2.91862663704051e-06	1.31597	0.133	0.078	0.106825	Podocytes	CDK9
AKAP13	2.95487715347469e-06	0.609136	0.362	0.284	0.108151	Podocytes	AKAP13
KHDRBS1	2.9848308917821e-06	0.607699	0.46	0.404	0.109248	Podocytes	KHDRBS1
POFUT2	2.99401746904325e-06	1.4969	0.112	0.061	0.109584	Podocytes	POFUT2
DCTN2	3.00191900649771e-06	0.89643	0.316	0.246	0.109873	Podocytes	DCTN2
NR2C2	3.05451301301089e-06	1.39983	0.127	0.073	0.111798	Podocytes	NR2C2
LZIC	3.06469355903181e-06	0.862721	0.273	0.203	0.112171	Podocytes	LZIC
TSPAN31	3.19612791229499e-06	0.93729	0.258	0.187	0.116981	Podocytes	TSPAN31
GNA12	3.23564368326653e-06	1.04775	0.106	0.056	0.118428	Podocytes	GNA12
NEK11	3.54332755448787e-06	1.49159	0.1	0.053	0.129689	Podocytes	NEK11
PPP1R10	3.64643089963258e-06	0.526389	0.386	0.307	0.133463	Podocytes	PPP1R10
RPL22L1	3.66559485193679e-06	0.820743	0.286	0.214	0.134164	Podocytes	RPL22L1
HS2ST1	3.67421490969923e-06	0.966912	0.172	0.109	0.13448	Podocytes	HS2ST1
SLC39A1	3.72147769502506e-06	1.02587	0.271	0.204	0.13621	Podocytes	SLC39A1
MKRN2	3.75152159441661e-06	1.27631	0.131	0.077	0.137309	Podocytes	MKRN2
C12orf29	3.97793393801281e-06	1.06529	0.176	0.114	0.145596	Podocytes	C12orf29
RBSN	4.00328108071924e-06	1.35878	0.11	0.06	0.146524	Podocytes	RBSN
DENND6A	4.04609143387032e-06	1.1595	0.136	0.08	0.148091	Podocytes	DENND6A
PDCD10	4.15954633057429e-06	0.715814	0.335	0.269	0.152244	Podocytes	PDCD10
NGRN	4.25723785370977e-06	0.635666	0.428	0.364	0.155819	Podocytes	NGRN
DPF2	4.2576436399455e-06	1.19594	0.15	0.092	0.155834	Podocytes	DPF2
NMT1	4.26752710396649e-06	0.648837	0.326	0.252	0.156196	Podocytes	NMT1
CNTLN	4.29153493509681e-06	1.13599	0.142	0.085	0.157074	Podocytes	CNTLN
DNAJB2	4.38500955337981e-06	1.09848	0.254	0.187	0.160496	Podocytes	DNAJB2
UPF3A	4.43942369711391e-06	0.795824	0.356	0.293	0.162487	Podocytes	UPF3A
DDX5	4.47259909035592e-06	0.149872	0.86	0.801	0.163702	Podocytes	DDX5
DCTN6	4.57658820454118e-06	0.747626	0.263	0.193	0.167508	Podocytes	DCTN6
SEC61B	4.59749263070722e-06	0.435784	0.572	0.527	0.168273	Podocytes	SEC61B
U2SURP	4.70944719282807e-06	0.637566	0.451	0.391	0.17237	Podocytes	U2SURP
NIPSNAP3A	4.73135319729368e-06	1.25285	0.165	0.106	0.173172	Podocytes	NIPSNAP3A
GABPA	4.74802237337289e-06	0.929635	0.165	0.104	0.173782	Podocytes	GABPA
PSMD6	4.83789757251758e-06	0.658492	0.324	0.255	0.177072	Podocytes	PSMD6
SERPINB6	4.91973202681225e-06	0.639679	0.337	0.266	0.180067	Podocytes	SERPINB6
SYNE2	4.95564408847456e-06	0.11705	0.788	0.719	0.181382	Podocytes	SYNE2
PSMB10	5.29018211413273e-06	1.4496	0.148	0.091	0.193626	Podocytes	PSMB10
RNF214	5.34804053921867e-06	1.14685	0.153	0.094	0.195744	Podocytes	RNF214
SNRNP35	5.48859643649687e-06	1.11468	0.206	0.14	0.200888	Podocytes	SNRNP35
TFE3	5.92043518111026e-06	1.27158	0.114	0.065	0.216694	Podocytes	TFE3
HYAL2	5.95829903093987e-06	0.994789	0.153	0.094	0.21808	Podocytes	HYAL2
COPS6	6.10511949488115e-06	0.752638	0.364	0.301	0.223453	Podocytes	COPS6
BTD	6.15434823993694e-06	0.670643	0.161	0.101	0.225255	Podocytes	BTD
RPS19BP1	6.23036286615413e-06	0.606392	0.422	0.364	0.228038	Podocytes	RPS19BP1
MED10	6.27725960155491e-06	0.807987	0.248	0.18	0.229754	Podocytes	MED10
SREK1IP1	6.73358063677411e-06	0.845445	0.29	0.218	0.246456	Podocytes	SREK1IP1
DCP2	6.91996912802689e-06	1.00242	0.233	0.166	0.253278	Podocytes	DCP2
CCP110	7.25082197980861e-06	1.11403	0.133	0.079	0.265387	Podocytes	CCP110
YWHAB	7.32877034251668e-06	0.266239	0.706	0.678	0.26824	Podocytes	YWHAB
WDFY1	7.3928479810207e-06	0.992404	0.172	0.11	0.270586	Podocytes	WDFY1
CALCOCO2	7.58176691309581e-06	0.809219	0.354	0.291	0.2775	Podocytes	CALCOCO2
SMARCA2	7.72101448209871e-06	0.62705	0.381	0.316	0.282597	Podocytes	SMARCA2
SLC15A4	8.05269641511404e-06	1.14249	0.121	0.07	0.294737	Podocytes	SLC15A4
TMEM42	8.09797025839169e-06	1.15047	0.153	0.095	0.296394	Podocytes	TMEM42
OCIAD1	8.14675454895727e-06	0.451615	0.587	0.556	0.298179	Podocytes	OCIAD1
TNRC6C	8.2281660394931e-06	1.17134	0.157	0.1	0.301159	Podocytes	TNRC6C
PIK3C3	8.3131475213482e-06	1.01299	0.208	0.144	0.30427	Podocytes	PIK3C3
PDE4D	8.45228975694138e-06	0.501193	0.32	0.241	0.309362	Podocytes	PDE4D
DYNC1LI1	8.55695089481766e-06	0.758939	0.282	0.214	0.313193	Podocytes	DYNC1LI1
EMC7	8.59904323809266e-06	0.815123	0.36	0.301	0.314734	Podocytes	EMC7
STUB1	8.61102208273868e-06	0.567403	0.426	0.362	0.315172	Podocytes	STUB1
JPX	8.71959693435829e-06	0.728336	0.345	0.278	0.319146	Podocytes	JPX
R3HDM2	8.7440367967652e-06	0.842588	0.292	0.224	0.32004	Podocytes	R3HDM2
RANGAP1	8.8670622048753e-06	1.07661	0.144	0.088	0.324543	Podocytes	RANGAP1
SNX3	8.9687777159939e-06	0.469757	0.534	0.497	0.328266	Podocytes	SNX3
MAPKAP1	9.03751239339522e-06	0.563311	0.328	0.253	0.330782	Podocytes	MAPKAP1
BAZ1B	9.27357658966676e-06	0.812282	0.314	0.245	0.339422	Podocytes	BAZ1B
HMG20B	9.3492219802479e-06	0.812722	0.244	0.176	0.342191	Podocytes	HMG20B
CERK	9.35430289442641e-06	0.693178	0.174	0.112	0.342377	Podocytes	CERK
GDE1	9.45047865856207e-06	0.835796	0.227	0.161	0.345897	Podocytes	GDE1
DSE	9.53687513450083e-06	1.04687	0.161	0.102	0.349059	Podocytes	DSE
WDR92	9.57317242411176e-06	1.12473	0.102	0.056	0.350388	Podocytes	WDR92
ARL2BP	9.58790661729461e-06	0.853073	0.256	0.19	0.350927	Podocytes	ARL2BP
TLCD2	9.87637612759191e-06	0.99658	0.1	0.053	0.361485	Podocytes	TLCD2
AP3M1	9.92778149111855e-06	1.28761	0.138	0.083	0.363367	Podocytes	AP3M1
UBTF	1.0511322411044e-05	0.712215	0.354	0.292	0.384725	Podocytes	UBTF
TMEM35B	1.07487605407276e-05	0.99021	0.25	0.186	0.393415	Podocytes	TMEM35B
ARPC1B	1.0748937736395e-05	0.62612	0.252	0.178	0.393422	Podocytes	ARPC1B
NEO1	1.07724697494253e-05	1.0046	0.18	0.118	0.394283	Podocytes	NEO1
SEC61G	1.08611099780448e-05	0.511219	0.472	0.414	0.397527	Podocytes	SEC61G
KPNA4	1.11861586783346e-05	0.539807	0.364	0.292	0.409425	Podocytes	KPNA4
USP39	1.1436110628005e-05	1.41841	0.127	0.076	0.418573	Podocytes	USP39
TRAK2	1.14847039369246e-05	0.980366	0.239	0.178	0.420352	Podocytes	TRAK2
DPYD	1.15885970111184e-05	1.15181	0.121	0.07	0.424154	Podocytes	DPYD
SLC35A2	1.21594490233742e-05	1.11378	0.11	0.063	0.445048	Podocytes	SLC35A2
RIMKLB	1.2484345838453e-05	0.877204	0.167	0.108	0.45694	Podocytes	RIMKLB
RNF150	1.24925563454197e-05	0.980519	0.242	0.177	0.45724	Podocytes	RNF150
CEP44	1.2574113551524e-05	1.22674	0.14	0.086	0.460225	Podocytes	CEP44
RALBP1	1.2650420391275e-05	0.207396	0.532	0.458	0.463018	Podocytes	RALBP1
ZNF92	1.27715257524402e-05	1.23943	0.11	0.062	0.467451	Podocytes	ZNF92
GOLGA5	1.29127711832037e-05	0.815987	0.199	0.137	0.47262	Podocytes	GOLGA5
CDV3	1.29993307258513e-05	0.415246	0.5	0.434	0.475789	Podocytes	CDV3
SEC22B	1.34565542590508e-05	0.779356	0.301	0.235	0.492523	Podocytes	SEC22B
SARS	1.39585495371052e-05	0.736555	0.371	0.307	0.510897	Podocytes	SARS
DHCR7	1.39691642734028e-05	1.38576	0.125	0.075	0.511285	Podocytes	DHCR7
RAB1A	1.47915961202108e-05	0.38297	0.468	0.413	0.541387	Podocytes	RAB1A
ARHGDIA	1.50463329307754e-05	0.599397	0.364	0.301	0.550711	Podocytes	ARHGDIA
CCDC25	1.52522388845256e-05	0.608433	0.362	0.297	0.558247	Podocytes	CCDC25
TRUB1	1.5633799517934e-05	0.906031	0.153	0.097	0.572213	Podocytes	TRUB1
GTF2F1	1.57381733308533e-05	0.567996	0.32	0.249	0.576033	Podocytes	GTF2F1
HNRNPH3	1.57637762886587e-05	0.459382	0.475	0.426	0.57697	Podocytes	HNRNPH3
TMEM14C	1.59807391873437e-05	0.482309	0.532	0.484	0.584911	Podocytes	TMEM14C
ZNF134	1.60371389284621e-05	1.36314	0.1	0.055	0.586975	Podocytes	ZNF134
LRMDA	1.61408232715749e-05	0.898645	0.125	0.074	0.59077	Podocytes	LRMDA
ZDHHC12	1.63844560270222e-05	0.789314	0.197	0.134	0.599687	Podocytes	ZDHHC12
MAZ	1.6497888258625e-05	1.10027	0.18	0.122	0.603839	Podocytes	MAZ
VAV2	1.67824772612167e-05	1.01569	0.127	0.076	0.614255	Podocytes	VAV2
GNAI3	1.68482255695891e-05	0.654994	0.331	0.261	0.616662	Podocytes	GNAI3
SUMO1	1.69473839759191e-05	0.496426	0.47	0.411	0.620291	Podocytes	SUMO1
ARMC1	1.75201635800227e-05	0.873559	0.21	0.148	0.641256	Podocytes	ARMC1
MANBAL	1.77461180775223e-05	1.1055	0.193	0.133	0.649526	Podocytes	MANBAL
FGD5-AS1	1.82341951360949e-05	0.53071	0.451	0.4	0.66739	Podocytes	FGD5-AS1
SCFD1	1.8294234094785e-05	0.662415	0.292	0.224	0.669587	Podocytes	SCFD1
PSMD4	1.86577652641085e-05	0.64049	0.339	0.275	0.682893	Podocytes	PSMD4
PRRC2B	1.8720601745883e-05	0.550268	0.381	0.319	0.685193	Podocytes	PRRC2B
GGCX	1.91080348453069e-05	0.858697	0.193	0.132	0.699373	Podocytes	GGCX
CAMKK2	1.91273671162662e-05	1.4476	0.106	0.06	0.700081	Podocytes	CAMKK2
ZNF280D	2.09481721320607e-05	0.96633	0.231	0.167	0.766724	Podocytes	ZNF280D
IAH1	2.09869808540669e-05	0.757191	0.263	0.199	0.768144	Podocytes	IAH1
ZNF680	2.11564724505432e-05	1.23218	0.144	0.091	0.774348	Podocytes	ZNF680
PTPN18	2.12573978378098e-05	1.04162	0.165	0.108	0.778042	Podocytes	PTPN18
HDAC2	2.16240288887912e-05	0.84349	0.28	0.214	0.791461	Podocytes	HDAC2
ZNF226	2.1816817687067e-05	1.02083	0.163	0.106	0.798517	Podocytes	ZNF226
IGIP	2.20111363437605e-05	1.50075	0.11	0.064	0.80563	Podocytes	IGIP
YES1	2.21995367177451e-05	0.795833	0.307	0.242	0.812525	Podocytes	YES1
FBXO8	2.27200189625497e-05	0.875729	0.155	0.099	0.831575	Podocytes	FBXO8
LNPK	2.27305758292737e-05	1.04128	0.178	0.12	0.831962	Podocytes	LNPK
MINDY3	2.2912992258177e-05	0.959259	0.136	0.083	0.838638	Podocytes	MINDY3
RAB7A	2.34088941173371e-05	0.432986	0.453	0.401	0.856789	Podocytes	RAB7A
MPHOSPH10	2.34101219355933e-05	0.878665	0.256	0.195	0.856834	Podocytes	MPHOSPH10
ADH5	2.4025995600504e-05	0.301834	0.523	0.478	0.879375	Podocytes	ADH5
HABP4	2.40382066955285e-05	0.559777	0.263	0.193	0.879822	Podocytes	HABP4
SRP72	2.44804517825237e-05	0.599848	0.339	0.274	0.896009	Podocytes	SRP72
TPRA1	2.52414797487522e-05	1.39476	0.106	0.061	0.923863	Podocytes	TPRA1
VKORC1L1	2.58595527923488e-05	0.994493	0.172	0.115	0.946485	Podocytes	VKORC1L1
HMGXB4	2.59492204336982e-05	0.983761	0.174	0.116	0.949767	Podocytes	HMGXB4
GTPBP1	2.6059651022462e-05	1.25	0.119	0.071	0.953809	Podocytes	GTPBP1
EXOC8	2.73893960846497e-05	1.06128	0.117	0.068	1	Podocytes	EXOC8
TMCO1	2.75747847734601e-05	0.500912	0.521	0.469	1	Podocytes	TMCO1
EFHC1	2.77182447899165e-05	1.12685	0.121	0.072	1	Podocytes	EFHC1
C20orf194	2.77952524297342e-05	1.08495	0.169	0.114	1	Podocytes	C20orf194
PDZD11	2.80979787176959e-05	0.877536	0.21	0.148	1	Podocytes	PDZD11
KBTBD2	2.83861615097834e-05	0.726943	0.18	0.121	1	Podocytes	KBTBD2
ATG12	2.86833670489056e-05	0.775442	0.225	0.161	1	Podocytes	ATG12
TP53I13	2.89949773007901e-05	1.22887	0.178	0.122	1	Podocytes	TP53I13
SRSF4	2.93524901959271e-05	0.608691	0.375	0.313	1	Podocytes	SRSF4
TMA7	2.95863386195139e-05	0.245795	0.72	0.694	1	Podocytes	TMA7
TMEM126B	2.99490914837494e-05	0.68745	0.284	0.215	1	Podocytes	TMEM126B
FTX	3.04161817258669e-05	0.51443	0.369	0.3	1	Podocytes	FTX
MYDGF	3.0862062806817e-05	0.750077	0.331	0.268	1	Podocytes	MYDGF
UTP3	3.10914348715896e-05	0.869716	0.222	0.159	1	Podocytes	UTP3
P4HA2	3.13817569069277e-05	0.5379	0.148	0.092	1	Podocytes	P4HA2
MED6	3.19010600509082e-05	1.06634	0.159	0.104	1	Podocytes	MED6
SS18	3.21933744272141e-05	0.593408	0.254	0.189	1	Podocytes	SS18
CNN2	3.23307025497223e-05	0.863034	0.239	0.178	1	Podocytes	CNN2
TECPR2	3.24822154164273e-05	1.38733	0.1	0.056	1	Podocytes	TECPR2
ARL6IP5	3.2651636533707e-05	0.566769	0.411	0.354	1	Podocytes	ARL6IP5
TXNL4A	3.30792973474873e-05	0.613275	0.377	0.32	1	Podocytes	TXNL4A
LRRC8A	3.31770085675383e-05	1.23807	0.117	0.069	1	Podocytes	LRRC8A
BLOC1S6	3.38079783628279e-05	0.699121	0.282	0.217	1	Podocytes	BLOC1S6
NBEAL1	3.40589810883329e-05	0.641579	0.35	0.286	1	Podocytes	NBEAL1
ATP11C	3.42808969137164e-05	0.864855	0.138	0.086	1	Podocytes	ATP11C
TNKS	3.5152107903201e-05	0.957753	0.18	0.122	1	Podocytes	TNKS
EXOC6B	3.55697370062011e-05	1.04879	0.138	0.086	1	Podocytes	EXOC6B
SPCS2	3.56538586776191e-05	0.410783	0.587	0.572	1	Podocytes	SPCS2
KREMEN1	3.58768882535125e-05	1.13949	0.138	0.087	1	Podocytes	KREMEN1
MEA1	3.58770090829597e-05	0.944867	0.25	0.191	1	Podocytes	MEA1
TAOK1	3.60158885310096e-05	0.635341	0.328	0.264	1	Podocytes	TAOK1
MCRIP1	3.60610981661759e-05	0.555202	0.244	0.178	1	Podocytes	MCRIP1
PSMD13	3.63004548586085e-05	0.660597	0.265	0.203	1	Podocytes	PSMD13
UBE2E2	3.69897089310672e-05	0.718816	0.186	0.126	1	Podocytes	UBE2E2
C6orf89	3.72425412411382e-05	0.798432	0.299	0.239	1	Podocytes	C6orf89
UCK1	3.75455223127222e-05	1.11693	0.114	0.068	1	Podocytes	UCK1
OAZ2	3.83258433943591e-05	0.908616	0.244	0.183	1	Podocytes	OAZ2
HLA-F	3.85771251122573e-05	1.12024	0.127	0.078	1	Podocytes	HLA-F
YY1	3.92942351505772e-05	0.407927	0.472	0.412	1	Podocytes	YY1
NCOA1	3.95408667569932e-05	0.772142	0.301	0.24	1	Podocytes	NCOA1
RBM3	3.97599569082094e-05	0.47865	0.458	0.413	1	Podocytes	RBM3
PSMC3	4.16860063918137e-05	0.633941	0.354	0.299	1	Podocytes	PSMC3
NHLRC2	4.18231481394205e-05	0.711767	0.256	0.195	1	Podocytes	NHLRC2
ARHGEF18	4.22783237590826e-05	1.01017	0.165	0.111	1	Podocytes	ARHGEF18
ARPC1A	4.39598258802259e-05	0.667865	0.301	0.241	1	Podocytes	ARPC1A
RAB33B	4.39696867234848e-05	1.12089	0.11	0.065	1	Podocytes	RAB33B
RBM39	4.45017462371921e-05	0.287898	0.693	0.657	1	Podocytes	RBM39
NUDT15	4.49880306230781e-05	1.0515	0.174	0.118	1	Podocytes	NUDT15
GABPB1-IT1	4.54681454334486e-05	1.21049	0.155	0.102	1	Podocytes	GABPB1-IT1
CCDC32	4.67814035416011e-05	0.858385	0.184	0.127	1	Podocytes	CCDC32
CCDC127	4.79473228357873e-05	1.07211	0.14	0.089	1	Podocytes	CCDC127
KCTD10	4.89692332507109e-05	1.24382	0.146	0.095	1	Podocytes	KCTD10
[truncated: 9,370 more rows]
