# Supplementary material for: Conserved patterns of transcriptional dysregulation, heterogeneity, and cell states in clear cell kidney cancer
Source: Cell Rep. Author manuscript; Available in PMC 2025 Jul 8. (PMC7617885; doi:10.1016/j.celrep.2024.115169)
Supplement: Table S14 [file EMS206782-supplement-Table_S14.xlsx]

## Sheet: S14. ccRCC extended ITH modules
Table S14. ccRCC extended intratumor heterogeneity modules, Related to Figure 5.
Genes consistently positively correlating with the core modules in ccRCC cancer epithelial cells (8/8 tumors analyzed), including the core module genes.
module_1_correlated_genes	module_2_correlated_genes	module_3_correlated_genes
ACAT1	C11orf96	CCL2
ACSM2B	CAV1	CDKN1A
AMN	CEBPB	CEBPD
ANXA4	CP	CRIP1
AQP1	FSTL3	CXCL2
BBOX1	IGFBP5	DNAJA1
C11orf54	MT2A	FOS
CCND1	RPS19	HSPD1
CDHR5	S100A6	HSPE1
CUBN	SERPINE1	HSPH1
FXYD2	VIM	ICAM1
GSTA1	MT1X	IER2
LRP2	TMSB10	JUN
MIF	RPL18A	JUNB
MIOX	RPL13	LUCAT1
MYL6	RPS27	MIR22HG
NAT8	RPL10	MYC
PDZK1IP1	MT1E	NAMPT
PPIA	RPS8	NR4A1
SERF2	RPL36	PHLDA1
SLC16A9	RPS18	PNRC1
SLC6A13	LGALS1	SERTAD1
SMIM24	RPL41	SOD2
CYB5A	RPS2	MAFF
LGALS2	RPS3	SOCS3
ACSM2A	RPL11	HSP90AA1
PDZK1	RPL35A	ATF3
CLTRN	RPL21	DDX5
SLC17A3	RPL9	DNAJB1
PEBP1	RPS27A	EGR1
CXCL14	RPS3A	IRF1
SLC3A1	RPL18	GADD45B
GAL3ST1	RPL37A	ZFP36
KHK	RPL5	HSP90AB1
SLC22A2	RPL39	NNMT
APOM	RPL17	NFIL3
GLYAT	RPS14	HSPA1B
ITM2B	RPS4X	HSPA1A
GLYATL1	RPL32	FOSB
CNDP2	RPL8	JUND
ACE2	RPS13	NFKBIA
RBP5	RPL37	BAG3
ACAA2	PTMA	BTG2								10
GSTA2	RPL23A	NFKBIZ
TXN	RPS15A	YBX3
FMO1	FTH1	HSPA8
DAB2	RPL10A	CSRNP1
ECH1	RPL7A	IER3
TMEM37	RPS5	PPP1R15A
CLDN2	RPL34	MIDN
DNPH1	RPL30	MAP1LC3B
GPX4	RPLP0	CCNL1
LIME1	RPS12	CHORDC1
ERBB3	RPL3	MCL1
ISOC2	RPL19	KLF10
TFEC	RPL14	VMP1
CALML4	RPS25	H3F3B
GAMT	RPS15	NFE2L2
DDC	RPL26	CHD1
AGMAT	RPL15	DDX3X
PBLD	RPL22	FOSL2
BSG	RPS23	EIF4A3
UQCRQ	C1S	SLC2A3
UGT2A3	RPL6	TOP1
ASRGL1	FAU	CYCS
ACAD11	SOD2	IL6ST
GPX3	RPS21	ARL5B
AZGP1	C1R	LMNA
SH3YL1	RPL36A	WTAP
AKR1A1	RPS9	CCN1
AIG1	IER3	SFPQ
SLC22A12	NAP1L1	STAT3
ALDH1A1	SELENOM	PPP1R15B
A1CF	TGM2	GABARAPL1
SLC39A5	C12orf57	ETS2
AKR7A3	MT1F	EIF1
CAMK2N1	SPON2	ZC3H12A
BHMT		COQ10B
HMGN3		RND3
ECHS1		MAT2A
NDUFC1		NUDT4
FAHD1		DCUN1D3
CRYL1		RLF
HMOX1		ETS1
ATP5MC3		TAF7
GALNT11		ARID5B
ANPEP
CAT
AMACR
SLC37A4
ATP5F1E
ACADM
DDAH1
COX7B
COX5B
CRYZ
PRELID1
CTSB
SLC16A12
GCHFR
HNF4A
UQCR11
NDUFA1
ACO2
CFI
ATP5MF
NDUFA13
AIFM1
SLCO4C1
SHMT1
CTSH
PRDX2
ADH5
ATP5ME
LRRC19
TECR
NDUFB1
PKM
BNIP3
ATP5PD
SLC25A11
